# Supplementary material for: A Census of Human Methionine-Rich Prion-like Domain-Containing Proteins
Source: Antioxidants (Basel). 2022 Jun 29;11(7):1289. doi: 10.3390/antiox11071289 (PMC9312190; doi:10.3390/antiox11071289)
Supplement: Supplementary file 1 [file antioxidants-11-01289-s001.zip]

Archive with 6 entries (6 files):
- Supplementary_Material_Census.pdf
- TableS1.xlsx
- TableS2.xlsx
- TableS3.xlsx
- TableS4.xlsx
- TableS5.xlsx
