# Supplementary material for: A Census of Human Methionine-Rich Prion-like Domain-Containing Proteins
Source: Antioxidants (Basel). 2022 Jun 29;11(7):1289. doi: 10.3390/antiox11071289 (PMC9312190; doi:10.3390/antiox11071289)
Supplement: Supplementary file 1 [file antioxidants-11-01289-s001.zip › TableS1.xlsx]

## Sheet: Human prionic proteins
id	class	go
O95409	Non-MR	GO:0005737, GO:0016604, GO:0005654, GO:0005634, GO:0031490, GO:0003677, GO:0003700, GO:0000981, GO:0046872, GO:0000978, GO:0007420, GO:0030154, GO:0007417, GO:0045892, GO:0051091, GO:0045893, GO:0006357, GO:0007601
Q8TF01	Non-MR	GO:0005829, GO:0016607, GO:0005654, GO:0005886, GO:0048786, GO:0003723
O14686	Non-MR	GO:0035097, GO:0044666, GO:0005654, GO:0005634, GO:0003677, GO:0042393, GO:0042800, GO:0046872, GO:0000976, GO:0003713, GO:1904837, GO:0006342, GO:0044648, GO:0051568, GO:0097692, GO:0080182, GO:0001555, GO:0048477, GO:0008284, GO:0033148, GO:0045944, GO:0006355, GO:0043627
O14776	Non-MR	GO:0016607, GO:0005654, GO:0005634, GO:0042802, GO:0003723, GO:0070063, GO:0061629, GO:0003713, GO:0003712, GO:0003714, GO:0003711, GO:0044390, GO:0006397, GO:0000122, GO:0034244, GO:0045944, GO:0032968, GO:0008380
O14979	Non-MR	GO:0005829, GO:0005654, GO:0005634, GO:0005681, GO:0003677, GO:0003690, GO:0008143, GO:0034046, GO:0003723, GO:0003697, GO:0010468, GO:0006396
O15405	Non-MR	GO:0005829, GO:0005654, GO:0005634, GO:0003682, GO:0031490, GO:0051219, GO:0042803, GO:0003713, GO:0006915, GO:0043524, GO:0045944, GO:0042981, GO:0006357
O15409	Non-MR	GO:0000785, GO:0005634, GO:0050681, GO:0003677, GO:0003700, GO:0000981, GO:0001227, GO:0042802, GO:0046872, GO:0042803, GO:0000978, GO:0043565, GO:0021757, GO:0021987, GO:0098582, GO:0000122, GO:0045892, GO:0021758, GO:0006357, GO:0033574
O15516	Non-MR	GO:0000785, GO:0033391, GO:0005694, GO:1990513, GO:0005829, GO:0043231, GO:0005654, GO:0005634, GO:0005667, GO:0031490, GO:0003677, GO:0001228, GO:0003700, GO:0000981, GO:0070888, GO:0004402, GO:0046983, GO:0000978, GO:0043565, GO:1990837, GO:0071479, GO:0032922, GO:0007623, GO:0000077, GO:2000323, GO:0045892, GO:0009648, GO:0050729, GO:0051092, GO:0045944, GO:0045893, GO:0043161, GO:0006473, GO:…
O43765	Non-MR	GO:0005737, GO:0005829, GO:0098850, GO:0016020, GO:0005634, GO:0072380, GO:1904288, GO:0042802, GO:0060090, GO:0043621, GO:0061077, GO:1903070, GO:2000059, GO:1903646, GO:1903071, GO:0006620, GO:0071816, GO:0030433
O75886	Non-MR	GO:0005737, GO:0005829, GO:0031901, GO:0030139, GO:0033565, GO:0043231, GO:0005654, GO:0035091, GO:0043130, GO:0016236, GO:0036258, GO:0015031, GO:0007165
O94913	Non-MR	GO:0005737, GO:0005739, GO:0005849, GO:0005654, GO:0003729, GO:0000993, GO:0006379, GO:0006378, GO:0006369
O94916	Non-MR	GO:0000785, GO:0005829, GO:0005654, GO:0005634, GO:0005667, GO:0001228, GO:0003700, GO:0000981, GO:0000978, GO:1990837, GO:0033173, GO:0071345, GO:0007588, GO:0010628, GO:1904996, GO:1901224, GO:0045944, GO:0070884, GO:0006357, GO:0006970, GO:0007165, GO:0006366
O94979	Non-MR	GO:0030127, GO:0030134, GO:0005737, GO:0005829, GO:0005783, GO:0070971, GO:0005789, GO:0012507, GO:0043231, GO:0048471, GO:0030120, GO:0048306, GO:0005198, GO:0090110, GO:0007029, GO:0006888, GO:0006886, GO:0051592
O95677	Non-MR	GO:0005737, GO:0005634, GO:0046872, GO:0004725, GO:0048856, GO:0009653, GO:0030154, GO:0006281, GO:0016576, GO:0048839, GO:2001240, GO:0045739, GO:0007605, GO:0007601
P04264	Non-MR	GO:0072562, GO:0062023, GO:0001533, GO:0005856, GO:0005829, GO:0070062, GO:0005576, GO:0005615, GO:1904813, GO:0045095, GO:0016020, GO:0005634, GO:0030246, GO:0046982, GO:0038023, GO:0030280, GO:0001867, GO:0061436, GO:0042730, GO:0050728, GO:0018149, GO:0051290, GO:0045765, GO:0006979, GO:0001895
P08047	Non-MR	GO:0000785, GO:0005737, GO:0000791, GO:0005654, GO:0005634, GO:0032993, GO:0017053, GO:0043425, GO:0000987, GO:0003677, GO:0001228, GO:0003700, GO:0000981, GO:0140297, GO:0003690, GO:0035035, GO:0042826, GO:0071837, GO:0042802, GO:0046872, GO:0008022, GO:0042803, GO:0000978, GO:0000977, GO:0061629, GO:0043565, GO:1990837, GO:0000976, GO:0001221, GO:0008134, GO:0032869, GO:0043923, GO:1902004, GO:…
P09651	Non-MR	GO:0071013, GO:0005737, GO:0070062, GO:0016020, GO:0005654, GO:0005634, GO:1990904, GO:0005681, GO:0098505, GO:0042802, GO:0035198, GO:0036002, GO:0019904, GO:0003723, GO:0003697, GO:0003727, GO:0061752, GO:0042149, GO:1903936, GO:0051170, GO:0000398, GO:0051028, GO:0032211, GO:0051168, GO:0032212, GO:0000381, GO:0006405
P0CG23	Non-MR	GO:0000981, GO:0046872, GO:0000978, GO:0006357
P17844	Non-MR	GO:0071013, GO:0005737, GO:0005829, GO:0070062, GO:0016020, GO:0005730, GO:0005654, GO:0005634, GO:1990904, GO:0050681, GO:0005524, GO:0140603, GO:0048306, GO:0005516, GO:0019899, GO:0035500, GO:0003730, GO:0036002, GO:0070878, GO:1990841, GO:0070412, GO:0043021, GO:0003723, GO:0003724, GO:0046332, GO:0000380, GO:0030521, GO:0030509, GO:0001837, GO:0030520, GO:0072332, GO:0000398, GO:0009299, GO:…
P20226	Non-MR	GO:0000785, GO:0005737, GO:0000791, GO:0001939, GO:0001940, GO:0005654, GO:0005634, GO:0032991, GO:0005672, GO:0005669, GO:0097550, GO:0017162, GO:0001046, GO:0140297, GO:0019899, GO:0140223, GO:0000978, GO:0000979, GO:0016251, GO:0001091, GO:0000995, GO:0001093, GO:0000976, GO:0008134, GO:0006352, GO:0045893, GO:0051123, GO:0007283, GO:0006366, GO:0006383, GO:0006367
P22626	Non-MR	GO:0015030, GO:0071013, GO:0000781, GO:0005737, GO:0070062, GO:0016020, GO:0016363, GO:0005654, GO:0005634, GO:1990904, GO:0005681, GO:0098505, GO:0042802, GO:0035198, GO:0003730, GO:1990247, GO:0003723, GO:0043047, GO:0044806, GO:1990428, GO:0006406, GO:0006397, GO:0000398, GO:1905663, GO:1904358, GO:0031053, GO:0050658
P23511	Non-MR	GO:0016602, GO:0000785, GO:0005654, GO:0005634, GO:0032993, GO:0090575, GO:0003677, GO:0003700, GO:0000981, GO:0000978, GO:0045893, GO:0006357, GO:0006355, GO:0048511, GO:0006366
P31483	Non-MR	GO:0005737, GO:0010494, GO:0005829, GO:0097165, GO:0005654, GO:0005634, GO:1990904, GO:0035925, GO:0008143, GO:0003723, GO:0006915, GO:0001818, GO:0017148, GO:1904037, GO:1903608, GO:0048024
P31942	Non-MR	GO:0005654, GO:0005634, GO:1990904, GO:0005681, GO:0003723, GO:0030855, GO:0000398, GO:0043484, GO:0006396, GO:0008380
P31943	Non-MR	GO:0071013, GO:0005829, GO:0016020, GO:0005654, GO:0005634, GO:1990904, GO:0042802, GO:0008266, GO:0003723, GO:0000398, GO:0043484, GO:0006396
P35527	Non-MR	GO:0005829, GO:0070062, GO:0005615, GO:0005882, GO:0016020, GO:0005634, GO:0005200, GO:0008544, GO:0045109, GO:0043588, GO:0007283
P35637	Non-MR	GO:0044327, GO:0005654, GO:0005634, GO:0043204, GO:0048471, GO:0005844, GO:0003682, GO:0003677, GO:0030331, GO:0042802, GO:0035255, GO:0046872, GO:0003730, GO:0031489, GO:0046965, GO:0003723, GO:0046966, GO:0003713, GO:0003712, GO:0071277, GO:0048255, GO:1905168, GO:0051260, GO:0043484, GO:0006357, GO:0006355, GO:0008380
P40426	Non-MR	GO:0000785, GO:0005634, GO:0005667, GO:0001228, GO:0000981, GO:0000978, GO:0008344, GO:0009887, GO:0007387, GO:0007420, GO:0021516, GO:0048568, GO:0001654, GO:0048666, GO:0007388, GO:0002087, GO:0006357, GO:0007585
P46100	Non-MR	GO:0099115, GO:0000781, GO:0000779, GO:0000792, GO:0016604, GO:0000228, GO:0005654, GO:0005634, GO:0005721, GO:0016605, GO:0005524, GO:0140603, GO:0003682, GO:0070087, GO:0003677, GO:0003678, GO:0015616, GO:0042393, GO:0046872, GO:0035064, GO:0070615, GO:0072711, GO:0006338, GO:0070192, GO:0030330, GO:0006306, GO:0006281, GO:0006336, GO:0030900, GO:0000212, GO:0035264, GO:1904908, GO:1901581, GO:…
P48431	Non-MR	GO:0000785, GO:0005737, GO:0005829, GO:0005654, GO:0005634, GO:0005667, GO:0003677, GO:0001228, GO:0003700, GO:0000981, GO:0035198, GO:0000978, GO:0043565, GO:0000976, GO:0021984, GO:0009653, GO:0030154, GO:0045165, GO:0006325, GO:0001714, GO:0001654, GO:0030900, GO:0021781, GO:0048839, GO:0090090, GO:0050680, GO:0045665, GO:0000122, GO:0097150, GO:0001649, GO:0021983, GO:0045597, GO:0022409, GO:…
P48436	Non-MR	GO:0000785, GO:0005654, GO:0005634, GO:0032991, GO:0005667, GO:0008013, GO:0043425, GO:0003682, GO:0000987, GO:0001228, GO:0003700, GO:0000981, GO:0097157, GO:0034236, GO:0000978, GO:0043565, GO:1990837, GO:0097065, GO:0003180, GO:0060018, GO:0001658, GO:0060532, GO:0019933, GO:0001502, GO:0051216, GO:0001708, GO:0098609, GO:0071773, GO:0071364, GO:0071504, GO:0071347, GO:0071260, GO:0071300, GO:…
P49790	Non-MR	GO:0005829, GO:0043657, GO:0016020, GO:0042405, GO:0031965, GO:0034399, GO:0005643, GO:0044615, GO:0005730, GO:0005654, GO:0003677, GO:0042802, GO:0046872, GO:0008139, GO:0043495, GO:0017056, GO:0051028, GO:0046832, GO:0051292, GO:0006606, GO:0006405, GO:0046718, GO:0075732
P50616	Non-MR	GO:0030014, GO:0005737, GO:0005634, GO:0030971, GO:0046332, GO:0003714, GO:0030514, GO:0008285, GO:0060212, GO:0045668, GO:0017148, GO:1900153, GO:0060213, GO:0010468, GO:0060390
P50995	Non-MR	GO:0042582, GO:0062023, GO:0005737, GO:0005829, GO:0070062, GO:0042470, GO:0016020, GO:0030496, GO:0005635, GO:0005654, GO:0045335, GO:0042581, GO:0005819, GO:0005509, GO:0005544, GO:0048306, GO:0023026, GO:0008429, GO:0003723, GO:0044548, GO:0032506, GO:0006909, GO:0051592
P51991	Non-MR	GO:0071013, GO:0005737, GO:1990124, GO:0043005, GO:0005654, GO:0005634, GO:0014069, GO:1990904, GO:0035770, GO:0003729, GO:0003723, GO:0051033, GO:0000398, GO:0051028
P52594	Non-MR	GO:0031410, GO:0005829, GO:0043231, GO:0005643, GO:0003677, GO:0005096, GO:0046872, GO:0003723, GO:0030154, GO:0006406, GO:0007283
P52948	Non-MR	GO:0005829, GO:0043231, GO:0016604, GO:0005635, GO:0042405, GO:0031965, GO:0034399, GO:0005643, GO:0044615, GO:0031080, GO:0005654, GO:1990904, GO:0003729, GO:0008139, GO:1990841, GO:0008236, GO:0017056, GO:0003713, GO:0005215, GO:0051028, GO:0051292, GO:0006999, GO:0006913, GO:0048026, GO:0006606
P55795	Non-MR	GO:0005829, GO:0016020, GO:0005654, GO:0005634, GO:0014069, GO:1990904, GO:0003723, GO:0043484
P78364	Non-MR	GO:0005654, GO:0005634, GO:0031519, GO:0035102, GO:0003682, GO:0003677, GO:0042393, GO:0008270, GO:0016574, GO:0045892
P78424	Non-MR	GO:0000785, GO:0005634, GO:0003700, GO:0000981, GO:0000978, GO:0007417, GO:0007402, GO:0006357, GO:0006355, GO:0007601
P81877	Non-MR	GO:0005737, GO:0005634, GO:0003697, GO:0045944, GO:0006355
Q00839	Non-MR	GO:0071013, GO:0009986, GO:0005813, GO:0070937, GO:0036464, GO:0032839, GO:0098577, GO:0000776, GO:0016020, GO:0030496, GO:0072686, GO:1990498, GO:1990023, GO:0000228, GO:0016363, GO:0016607, GO:0005654, GO:0005634, GO:0032991, GO:1990904, GO:0000922, GO:0005697, GO:0003779, GO:0005524, GO:0003682, GO:0031490, GO:0003677, GO:0003690, GO:0003725, GO:0042802, GO:0003730, GO:0008143, GO:0017130, GO:…
Q01844	Non-MR	GO:0005737, GO:0005730, GO:0005654, GO:0005634, GO:0005886, GO:0005516, GO:0042802, GO:0046872, GO:0003723, GO:0003712
Q02447	Non-MR	GO:0000785, GO:0005654, GO:0005634, GO:0016605, GO:0032993, GO:0017053, GO:0003682, GO:0000987, GO:0000981, GO:0001227, GO:0046872, GO:0000978, GO:0000977, GO:0061629, GO:1990837, GO:0030183, GO:0060216, GO:0048596, GO:0001892, GO:0060136, GO:0048706, GO:0043353, GO:0030851, GO:0001889, GO:0030324, GO:0030219, GO:0030224, GO:0001779, GO:0045892, GO:0001503, GO:0045944, GO:0045893, GO:0006357, GO:…
Q12791	Non-MR	GO:0016324, GO:0005901, GO:0016021, GO:0005886, GO:0045211, GO:0008076, GO:0003779, GO:0015269, GO:0042802, GO:0060072, GO:0046872, GO:0005249, GO:0030007, GO:0060073, GO:0045794, GO:0043065, GO:0006813, GO:0034765, GO:0042391, GO:0060087, GO:0051592, GO:0034465, GO:0001666, GO:0006970, GO:0060083
Q12830	Non-MR	GO:0044297, GO:0000785, GO:0005737, GO:0030425, GO:0070062, GO:0005654, GO:0005634, GO:0016589, GO:0048471, GO:0046872, GO:0035064, GO:0000978, GO:0043565, GO:0009952, GO:0007420, GO:1990090, GO:0006338, GO:0001892, GO:0007492, GO:0000122, GO:0042766, GO:0045944, GO:0006357, GO:0009611
Q12906	Non-MR	GO:0005737, GO:0005576, GO:0016020, GO:0005739, GO:0005730, GO:0005654, GO:0005634, GO:1990904, GO:0003677, GO:0003725, GO:0035925, GO:0003723, GO:0003727, GO:0051607, GO:0045892, GO:0017148, GO:0045071, GO:0045893, GO:0006468
Q13151	Non-MR	GO:0005654, GO:0005634, GO:0035925, GO:0003729, GO:0019901, GO:0003723, GO:0070935, GO:0006954, GO:0006397, GO:0032496
Q13952	Non-MR	GO:0016602, GO:0000785, GO:0005654, GO:0005634, GO:0032993, GO:0090575, GO:0003677, GO:0001228, GO:0003700, GO:0000981, GO:0046982, GO:0000978, GO:0006457, GO:0006357, GO:0006355
Q14103	Non-MR	GO:0005829, GO:0005654, GO:0005634, GO:1990904, GO:0045202, GO:0003682, GO:0042826, GO:0003680, GO:0035925, GO:0003723, GO:0042162, GO:0061158, GO:0071230, GO:0071392, GO:0071732, GO:1904586, GO:0021549, GO:0097167, GO:1990828, GO:0001889, GO:0048255, GO:0042789, GO:1905663, GO:1904355, GO:0045944, GO:0045893, GO:0045727, GO:0042752, GO:0010468, GO:0032204, GO:0006355, GO:0051592, GO:0051602, GO:…
Q14444	Non-MR	GO:0031252, GO:0005737, GO:0010494, GO:0005829, GO:0030425, GO:0030027, GO:0016020, GO:0000932, GO:0045202, GO:0003723, GO:0017148, GO:0050775, GO:0061003
Q15517	Non-MR	GO:0005911, GO:0001533, GO:0030057, GO:0005576, GO:0005886, GO:0042803, GO:0007155, GO:0098609, GO:0003336, GO:0008544, GO:0030216, GO:1905716, GO:0043589
Q1KMD3	Non-MR	GO:0016020, GO:0005654, GO:0005634, GO:0003723
Q2M2I8	Non-MR	GO:0031252, GO:0005905, GO:0030136, GO:0005737, GO:0005829, GO:0019897, GO:0043195, GO:0035612, GO:0005524, GO:0005112, GO:0106310, GO:0004674, GO:0106311, GO:0006897, GO:0061024, GO:0045747, GO:0046777, GO:0006468, GO:0050821, GO:2000369, GO:0032880
Q32P51	Non-MR	GO:0005737, GO:0005681, GO:0003723, GO:0006397, GO:0051028, GO:0008380
Q3L8U1	Non-MR	GO:0005829, GO:0005654, GO:0005524, GO:0140603, GO:0003677, GO:0003678, GO:0070615, GO:0006325
Q5D862	Non-MR	GO:0001533, GO:0005737, GO:0005576, GO:0036457, GO:0005634, GO:1904724, GO:0005509, GO:0005198, GO:0046914, GO:0007155, GO:0048730, GO:0061436
Q68DE3	Non-MR	GO:0005634, GO:0003677, GO:0046983, GO:0010719																						Huy
Q6AI39	Non-MR	GO:0016514, GO:0045893
Q6XPR3	Non-MR	GO:0001533, GO:0005829, GO:0005576, GO:0005509, GO:0046914
Q6ZW49	Non-MR	GO:0005694, GO:0035097, GO:0044666, GO:0016363, GO:0005654, GO:0005634, GO:0060612, GO:0060717, GO:0030330, GO:0006310, GO:0006281, GO:0043542, GO:0051568, GO:0043433, GO:0035066, GO:0000416, GO:0051571, GO:0045830, GO:0048304, GO:0031398, GO:2001022, GO:0060261, GO:1902749, GO:0010212, GO:0001570
Q7KZ85	Non-MR	GO:0005654, GO:0008023, GO:0035327, GO:0003677, GO:0042393, GO:0031491, GO:0003723, GO:0001825, GO:0070827, GO:0006397, GO:0042789, GO:0051028, GO:0061086, GO:0034728, GO:0032968, GO:0045191, GO:0010793, GO:0050684, GO:0051147, GO:0008380, GO:0006368
Q7Z353	Non-MR	GO:0000785, GO:0005634, GO:0000981, GO:0000978, GO:0006357
Q86YW9	Non-MR	GO:0016592, GO:0008013, GO:0003713, GO:0006357
Q86YZ3	Non-MR	GO:0035578, GO:0062023, GO:0001533, GO:0005737, GO:0070062, GO:0005576, GO:0036457, GO:0005634, GO:0048471, GO:0005509, GO:0046914, GO:0043163, GO:0061436, GO:0031424
Q8HWS3	Non-MR	GO:0000785, GO:0005634, GO:0001228, GO:0000981, GO:0000978, GO:0000977, GO:0000976, GO:0031018, GO:0042593, GO:0003310, GO:0003311, GO:0090104, GO:0035774, GO:0045944, GO:0045893, GO:0050796, GO:0006357, GO:0003309
Q8IZL2	Non-MR	GO:0016607, GO:0005654, GO:0005634, GO:0003713, GO:0007219, GO:0045944, GO:0007221
Q8N8F6	Non-MR	GO:0005789, GO:0005794, GO:0016021
Q8NCA5	Non-MR	GO:0072669, GO:0008276, GO:0003723, GO:0032418, GO:0008284, GO:0010628, GO:1900029, GO:0006479
Q8TF68	Non-MR	GO:0005634, GO:0001228, GO:0046872, GO:0000978, GO:1990837, GO:0006357
Q92585	Non-MR	GO:0043231, GO:0002193, GO:0016607, GO:0005654, GO:0005634, GO:0042605, GO:0019901, GO:0003713, GO:0060928, GO:0003162, GO:0045445, GO:0007219, GO:0010831, GO:0045944, GO:0007221, GO:0006468
Q92734	Non-MR	GO:0005737, GO:0005829, GO:0070971, GO:0043231, GO:0042802, GO:0048208, GO:0006888, GO:0043123
Q92804	Non-MR	GO:0005737, GO:0005654, GO:0005634, GO:0003677, GO:0046872, GO:0003723, GO:0003712, GO:0048255, GO:0045893
Q92841	Non-MR	GO:0005737, GO:0005829, GO:0016020, GO:0016607, GO:0005730, GO:0005654, GO:0005634, GO:1990904, GO:0005524, GO:0140603, GO:0008186, GO:0003723, GO:0003724, GO:0003713, GO:0000380, GO:0030521, GO:0051607, GO:0001837, GO:0031047, GO:0030520, GO:0010586, GO:0045445, GO:0045944, GO:0000381, GO:2001014, GO:0006357, GO:0006396, GO:0006364
Q93074	Non-MR	GO:0016592, GO:0016020, GO:0005654, GO:0005634, GO:0000151, GO:0008013, GO:0003682, GO:0030374, GO:0008022, GO:0019904, GO:0000978, GO:0046966, GO:0003713, GO:0003712, GO:0061630, GO:0042809, GO:0090245, GO:0060070, GO:1990403, GO:0048702, GO:0007492, GO:0007507, GO:0001843, GO:0014003, GO:0045944, GO:0060261, GO:0045893, GO:0036342, GO:0006357, GO:0014044, GO:0021510, GO:0019827, GO:0060071
Q969M3	Non-MR	GO:0030134, GO:0005783, GO:0070971, GO:0005789, GO:0005794, GO:0016021, GO:0043231, GO:0005654, GO:0015031, GO:0060628, GO:0016192
Q96KN3	Non-MR	GO:0015629, GO:0005737, GO:0045171, GO:0015630, GO:0005654, GO:0051015, GO:0003785, GO:0000981, GO:0000978, GO:1990837, GO:0006357
Q96MM7	Non-MR	GO:0000139, GO:0016021, GO:0017095, GO:0006024, GO:0015015
Q96PK6	Non-MR	GO:0005737, GO:0016607, GO:0005730, GO:0005654, GO:0005634, GO:1990904, GO:0005667, GO:0003729, GO:0030374, GO:0003723, GO:0002218, GO:0098534, GO:0016575, GO:0045087, GO:0000398, GO:0046600, GO:0045944, GO:0009725, GO:0060395
Q96RN5	Non-MR	GO:0005737, GO:0016592, GO:0016020, GO:0005654, GO:0003712, GO:0006357
Q99502	Non-MR	GO:0005737, GO:0016604, GO:0005654, GO:0005634, GO:0032993, GO:0046872, GO:0106306, GO:0106307, GO:0004725, GO:0003723, GO:0048856, GO:0009653, GO:0035909, GO:0001658, GO:0030154, GO:0090103, GO:0006302, GO:0048704, GO:0016576, GO:0007501, GO:0001656, GO:0042474, GO:2001240, GO:0048665, GO:0071600, GO:0042473, GO:0003151, GO:0007389, GO:0060037, GO:0045739, GO:0050679, GO:0072513, GO:0045944, GO:…
Q99697	Non-MR	GO:0000785, GO:0005654, GO:0005634, GO:0005667, GO:0003700, GO:0000981, GO:0001227, GO:0042802, GO:0051219, GO:0042803, GO:0043021, GO:0000978, GO:0061629, GO:1990837, GO:0000976, GO:0008134, GO:0009653, GO:0043010, GO:0003253, GO:0061325, GO:0035993, GO:0007368, GO:0060971, GO:0035315, GO:0061072, GO:0070986, GO:0000122, GO:0042476, GO:0045944, GO:0060127, GO:0006357, GO:0006355, GO:0060126, GO:…
Q99729	Non-MR	GO:0005737, GO:0005654, GO:0005634, GO:1990904, GO:0090575, GO:0003729, GO:0003723, GO:0001837, GO:0045893, GO:0010468
Q9BUJ2	Non-MR	GO:0005654, GO:0005634, GO:0019899, GO:0003723, GO:0009615, GO:0006396
Q9BWU1	Non-MR	GO:0005829, GO:0016592, GO:0005634, GO:0048471, GO:0005524, GO:0004693, GO:0106310, GO:0106311, GO:0008353, GO:0071222, GO:0043065, GO:0050729, GO:0006468
Q9BYW2	Non-MR	GO:0005694, GO:0005654, GO:0005634, GO:0043014, GO:0046975, GO:0018024, GO:0046872, GO:0016279, GO:0001525, GO:0035441, GO:0060977, GO:0051607, GO:0048701, GO:0060669, GO:0035987, GO:0030900, GO:0097676, GO:0097198, GO:0048332, GO:1902850, GO:0006298, GO:0001763, GO:0001843, GO:0034728, GO:0018026, GO:0018023, GO:0060039, GO:0032727, GO:0032465, GO:0010569, GO:0010793, GO:1905634, GO:0006355, GO:…
Q9H0L4	Non-MR	GO:0043231, GO:0005847, GO:0005654, GO:0003729, GO:0003723, GO:0098789
Q9H3P7	Non-MR	GO:0005794, GO:0000139, GO:0016020, GO:0005739, GO:0000062, GO:0034237, GO:0006694
Q9H4W6	Non-MR	GO:0000785, GO:0005634, GO:0000981, GO:0046872, GO:0000978, GO:0045893, GO:0006357
Q9NQV6	Non-MR	GO:0000785, GO:0005634, GO:0017053, GO:0003677, GO:0046872, GO:0008168, GO:0032259, GO:0045944, GO:0010468
Q9NSY1	Non-MR	GO:0005737, GO:0016607, GO:0005634, GO:0035612, GO:0005524, GO:0019208, GO:0106310, GO:0004674, GO:0106311, GO:0045747, GO:0006468, GO:0030500, GO:2000369
Q9NZN8	Non-MR	GO:0030014, GO:0030015, GO:0005737, GO:0005829, GO:0016020, GO:0005654, GO:0005634, GO:0000932, GO:0005886, GO:0003712, GO:0001222, GO:0031047, GO:0033147, GO:0000122, GO:0000289, GO:0010606, GO:2000036, GO:0006357, GO:0090503, GO:0001829
Q9P267	Non-MR	GO:0010369, GO:0005694, GO:0070062, GO:0030496, GO:0005654, GO:0005634, GO:0003682, GO:0042593, GO:0007399, GO:0060399, GO:0050795, GO:0040014
Q9UGU0	Non-MR	GO:0016604, GO:0005654, GO:0005634, GO:0003677, GO:0046872, GO:0003723, GO:0045944, GO:0006357
Q9UH73	Non-MR	GO:0000785, GO:0005634, GO:0070742, GO:0000981, GO:0046872, GO:0000978, GO:0006357
Q9Y2K5	Non-MR	GO:0005634, GO:0003723
Q9Y3Y4	Non-MR	GO:0005654, GO:0046872, GO:0035064, GO:0060070, GO:0002244, GO:0001822, GO:0045944, GO:0034504, GO:0007289
O75400	MR	GO:0016020, GO:0016363, GO:0016607, GO:0005654, GO:0005685, GO:0071004, GO:0003723, GO:0007049, GO:0051301, GO:0016477, GO:0007010, GO:0045292, GO:0000398, GO:0008360, GO:0032465
Q8WYB5	MR	GO:0070776, GO:0005654, GO:0000786, GO:0005634, GO:0016407, GO:0003677, GO:0004402, GO:0042393, GO:0046872, GO:0044877, GO:0003712, GO:0008134, GO:0016573, GO:0043966, GO:0045892, GO:0006334, GO:0045944, GO:0045893, GO:0006355
Q92794	MR	GO:0005829, GO:0070776, GO:0016607, GO:0005730, GO:0005654, GO:0000786, GO:0005634, GO:0016605, GO:0016407, GO:0003677, GO:0004402, GO:0042393, GO:0003713, GO:0003712, GO:0008134, GO:0008270, GO:0090398, GO:0006323, GO:0016573, GO:0043966, GO:0030099, GO:0045892, GO:0006334, GO:0045944, GO:0045893, GO:0006473, GO:1901796
Q96JP2	MR	GO:0005737, GO:0016459, GO:0005524, GO:0003774
Q9UMZ2	MR	GO:0030121, GO:0030130, GO:0005737, GO:0005794, GO:0048471, GO:0006897, GO:0006886
Q14677	MR	GO:0030125, GO:0005829, GO:0005768, GO:0005794, GO:0043231, GO:0016020, GO:0005654, GO:0048471, GO:0005886, GO:0045296, GO:0030276, GO:0005543, GO:0048268, GO:0006897
Q14686	MR	GO:0005829, GO:0035097, GO:0043231, GO:0005654, GO:0005634, GO:0005667, GO:0003682, GO:0019899, GO:0030331, GO:0051427, GO:0030374, GO:0046965, GO:0046966, GO:0003713, GO:0007420, GO:0006974, GO:0006352, GO:0007507, GO:0030099, GO:0045944, GO:0045893, GO:0009725
Q9Y6Q9	MR	GO:0000785, GO:0005737, GO:0005829, GO:0070062, GO:0005654, GO:0005634, GO:0032991, GO:0097718, GO:0004402, GO:0016922, GO:0030374, GO:0046983, GO:0047485, GO:0000993, GO:0046966, GO:0003713, GO:0043697, GO:0071392, GO:0032870, GO:0045618, GO:1902459, GO:0045944, GO:0035624, GO:2000035
Q8IYB5	MR	GO:0005737, GO:0005886, GO:0030276, GO:0005096, GO:0046872, GO:0045648, GO:2000369
Q92793	MR	GO:0000785, GO:0005737, GO:0000123, GO:0016604, GO:0005654, GO:0005634, GO:0005667, GO:0016407, GO:0003682, GO:0031490, GO:0003684, GO:0004402, GO:0043426, GO:0002039, GO:0034212, GO:0061733, GO:0061629, GO:0003713, GO:0001223, GO:0003714, GO:0008134, GO:0008270, GO:0034644, GO:0042733, GO:0016573, GO:1990258, GO:0042592, GO:0018076, GO:0000122, GO:0045944, GO:0045893, GO:0030511, GO:0006473, GO:…
Q02930	MR	GO:0000785, GO:0070062, GO:0005634, GO:0035497, GO:0003700, GO:0000981, GO:0042802, GO:0046872, GO:0000978, GO:1990837, GO:0045893, GO:0006357
O00512	MR	GO:1990907, GO:0005801, GO:0005654, GO:0008013, GO:0003713, GO:0060070, GO:0014908, GO:0045944, GO:0035914, GO:0035019
Q8WU79	MR	GO:0005737, GO:0005096, GO:0046872
Q09472	MR	GO:0005694, GO:0005829, GO:0000123, GO:0005654, GO:0005634, GO:0032993, GO:0005667, GO:0016407, GO:0016746, GO:0050681, GO:0008013, GO:0003682, GO:0031490, GO:0003684, GO:0003677, GO:0001216, GO:0140297, GO:0010484, GO:0010485, GO:0004402, GO:0140069, GO:0140068, GO:0120301, GO:0004468, GO:0051059, GO:0016922, GO:0002039, GO:0106226, GO:0140065, GO:0034212, GO:0061733, GO:0097157, GO:0008022, GO:…
Q9P2D1	MR	GO:0005730, GO:0005654, GO:0005634, GO:0005524, GO:0140603, GO:0003682, GO:0003678, GO:0070615, GO:1990841, GO:0000978, GO:0007512, GO:0007628, GO:0035909, GO:0036302, GO:0008015, GO:0001974, GO:0060411, GO:0007417, GO:0006338, GO:0050890, GO:0021545, GO:0035116, GO:0060429, GO:0060324, GO:0030540, GO:0048806, GO:0003007, GO:0001701, GO:0042472, GO:0060384, GO:0060173, GO:0043584, GO:0042048, GO:…
O95104	MR	GO:0005654, GO:0005634, GO:0008022, GO:0003723, GO:1990269, GO:0006397, GO:2000805
Q9Y261	MR	GO:0030054, GO:0000785, GO:0005737, GO:0005654, GO:0005634, GO:0003677, GO:0003700, GO:0000981, GO:0019904, GO:0000978, GO:1990837, GO:0000976, GO:0008344, GO:0009653, GO:0030154, GO:0001708, GO:0006325, GO:0071542, GO:0031018, GO:2000971, GO:0043433, GO:0010719, GO:0033132, GO:0061987, GO:2000049, GO:0040019, GO:2000543, GO:0045944, GO:0000432, GO:0045893, GO:0090009, GO:0030193, GO:0061178, GO:…
O00470	MR	GO:0000785, GO:0005634, GO:0005667, GO:0003682, GO:0003677, GO:0001228, GO:0000981, GO:0000978, GO:0001525, GO:0009887, GO:0007420, GO:0060216, GO:0009880, GO:0001654, GO:0030097, GO:0002089, GO:0007626, GO:0035855, GO:0060044, GO:0045638, GO:0045665, GO:0008284, GO:0045944, GO:0006357
Q9UPT8	MR	GO:0005829, GO:0005654, GO:0005634, GO:0000981, GO:0046872, GO:0003723
P55317	MR	GO:0000785, GO:0001650, GO:0005902, GO:0005654, GO:0005634, GO:0003682, GO:0003677, GO:0001228, GO:0003700, GO:0000981, GO:0019904, GO:0000978, GO:1990837, GO:0000976, GO:0061144, GO:0048646, GO:0009653, GO:0030154, GO:0006338, GO:0071542, GO:0021904, GO:0060743, GO:0060441, GO:0060738, GO:0042593, GO:0042445, GO:0060487, GO:0010719, GO:0000122, GO:0048665, GO:0007219, GO:0043065, GO:2000049, GO:…
Q92922	MR	GO:0000785, GO:0005737, GO:0071565, GO:0071564, GO:0005654, GO:0005634, GO:0032991, GO:0016514, GO:0001741, GO:0003682, GO:0042393, GO:0047485, GO:0003713, GO:0009887, GO:0043044, GO:0006338, GO:0008286, GO:0032435, GO:0007399, GO:0006337, GO:0045944, GO:0045893, GO:0030850, GO:0006357
Q15596	MR	GO:0000785, GO:0005737, GO:0016604, GO:0005654, GO:0005634, GO:0032991, GO:0017162, GO:0003682, GO:0016922, GO:0030374, GO:0046983, GO:0019904, GO:0000978, GO:0001162, GO:0003713, GO:0032870, GO:1904017, GO:0032922, GO:0045475, GO:0000122, GO:0045944, GO:0010906, GO:0006355, GO:0032570
O14497	MR	GO:0035060, GO:0000785, GO:0071565, GO:0071564, GO:0005654, GO:0005634, GO:0016514, GO:0003677, GO:0016922, GO:0003713, GO:0030521, GO:0043044, GO:0006338, GO:0048096, GO:0042921, GO:0030520, GO:0007399, GO:0006337, GO:0042766, GO:0045893, GO:0006357
Q8WXF1	MR	GO:0005737, GO:0001650, GO:0016363, GO:0016607, GO:0005654, GO:0005634, GO:0003676, GO:0003723, GO:0000976, GO:0002218, GO:0045087, GO:0000398, GO:0045892, GO:0042752, GO:0006355, GO:0048511
Q9UJ55	MR	GO:0005829, GO:0005769, GO:0005768, GO:0005634, GO:0004842, GO:0034314, GO:0045892, GO:0051127, GO:0070534, GO:0042752, GO:0042147, GO:0048511
Q86UU0	MR	GO:1990907, GO:0005730, GO:0005654, GO:0005634, GO:0008013, GO:0003713, GO:0060070, GO:0030512, GO:0010718, GO:0045944, GO:0022604
O43670	MR	GO:0005737, GO:0000776, GO:0005874, GO:0005730, GO:0005654, GO:0005634, GO:0005819, GO:1990047, GO:0003677, GO:0008201, GO:0046872, GO:0008017, GO:0003723, GO:0008608, GO:0051301, GO:0001578, GO:0046785, GO:0000070, GO:0090307, GO:0007094, GO:0050821, GO:0051983
Q9UMX0	MR	GO:0016235, GO:0005776, GO:0005737, GO:0031410, GO:0005829, GO:0005783, GO:0005654, GO:0048471, GO:0005886, GO:0000502, GO:0032991, GO:0042802, GO:0019900, GO:0031593, GO:0035973, GO:0000045, GO:0097352, GO:0071456, GO:0016236, GO:1901340, GO:1903071, GO:0031398, GO:0016241, GO:1902175, GO:0031396, GO:0034976, GO:0030433, GO:0006511
Q15788	MR	GO:0000785, GO:0005829, GO:0043005, GO:0005654, GO:0005634, GO:0005886, GO:0032991, GO:0017162, GO:0003682, GO:0019899, GO:0030331, GO:0004402, GO:0016922, GO:0030374, GO:0033142, GO:0046983, GO:0047485, GO:0044877, GO:0046965, GO:0000977, GO:0003713, GO:0032870, GO:1904017, GO:0021549, GO:0021987, GO:0044849, GO:0021766, GO:0043967, GO:0021854, GO:0060713, GO:0007595, GO:0008584, GO:0060179, GO:…
Q12778	MR	GO:0000785, GO:0005737, GO:0005829, GO:0005739, GO:0005654, GO:0005634, GO:0008013, GO:0003682, GO:0001228, GO:0003700, GO:0000981, GO:0051721, GO:0000978, GO:0043565, GO:0001223, GO:0031625, GO:0006915, GO:0006914, GO:0001678, GO:0070417, GO:0071549, GO:0006974, GO:0070301, GO:0071455, GO:0032869, GO:0071732, GO:0034599, GO:0009267, GO:0070166, GO:0097009, GO:0045444, GO:0008286, GO:0043066, GO:…
O14770	MR	GO:0000785, GO:0005634, GO:0048471, GO:0003677, GO:0001228, GO:0000981, GO:0000978, GO:0043565, GO:1990837, GO:0008134, GO:0009887, GO:0007420, GO:0009880, GO:0001654, GO:0045638, GO:0000122, GO:0031016, GO:0110024, GO:0008284, GO:0045931, GO:0045944, GO:0006357, GO:0070848, GO:0009612, GO:0008542
P61011	MR	GO:0005737, GO:0005829, GO:0005783, GO:0016607, GO:0005634, GO:0005786, GO:0008312, GO:0030942, GO:0019003, GO:0005525, GO:0003924, GO:0043021, GO:0003723, GO:0031017, GO:0030851, GO:0030593, GO:0045047, GO:0006614, GO:0006617, GO:0006616
Q8NFD5	MR	GO:0035060, GO:0005829, GO:0071565, GO:0005654, GO:0005886, GO:0016514, GO:0003677, GO:0003713, GO:0043044, GO:0048096, GO:0007399, GO:0045893, GO:0006357
Q86VE3	MR	GO:0008080
Q96JK9	MR	GO:0016607, GO:0005654, GO:0005634, GO:0003713, GO:0007219, GO:0045944, GO:0007221
P09234	MR	GO:0015030, GO:0000243, GO:0005654, GO:0005685, GO:0071004, GO:0003729, GO:0030627, GO:0042803, GO:0003723, GO:0003727, GO:1990446, GO:0008270, GO:0000395, GO:0000398, GO:0000387
Q15532	MR	GO:0015630, GO:0071564, GO:0005634, GO:0016514, GO:0030374, GO:0000902, GO:0048013, GO:0035556, GO:0000226, GO:0097150, GO:0045944, GO:0042493
Q6KC79	MR	GO:0000785, GO:0005829, GO:0070062, GO:0032039, GO:0043231, GO:0005654, GO:0005634, GO:0090694, GO:0032116, GO:0003682, GO:0070087, GO:0042826, GO:0036033, GO:1990841, GO:0008022, GO:0047485, GO:0007420, GO:0034613, GO:0006974, GO:0071481, GO:0050890, GO:0071921, GO:0048589, GO:0048565, GO:0042471, GO:0048557, GO:0035115, GO:0048703, GO:0034087, GO:0071169, GO:0035261, GO:0048592, GO:0060325, GO:…
Q15637	MR	GO:0016604, GO:0005654, GO:0005634, GO:0005840, GO:0005681, GO:0042802, GO:0003729, GO:0045131, GO:0003723, GO:0003714, GO:0008270, GO:0033327, GO:0030238, GO:0000389, GO:0000398, GO:0048662, GO:0030575, GO:0048024, GO:0050810, GO:0000245
P14678	MR	GO:0071013, GO:0005737, GO:0005829, GO:0071204, GO:0034709, GO:0005654, GO:0005634, GO:0030532, GO:0034719, GO:0005681, GO:0005697, GO:0005685, GO:0005689, GO:0005686, GO:0071007, GO:0071005, GO:0071004, GO:0005687, GO:0046540, GO:0005682, GO:0005683, GO:0071208, GO:0003723, GO:0070034, GO:1990446, GO:1990447, GO:0007420, GO:0000398, GO:0006479, GO:0008380, GO:0000387
O14964	MR	GO:0005829, GO:0005769, GO:0031901, GO:0005768, GO:0033565, GO:0070062, GO:0043231, GO:0005764, GO:0032585, GO:0097013, GO:0046872, GO:0035091, GO:0019904, GO:0043130, GO:0044389, GO:0016197, GO:0016236, GO:0010324, GO:0036258, GO:0016525, GO:0008285, GO:0010642, GO:0046426, GO:0030948, GO:1903543, GO:0010628, GO:0072657, GO:0006622, GO:0043405, GO:0042176, GO:0007165
O75177	MR	GO:0005829, GO:0000776, GO:0071565, GO:0016604, GO:0005654, GO:0005634, GO:0003713, GO:0006325, GO:0016358, GO:0050775, GO:0045944, GO:0045893
P51532	MR	GO:0000785, GO:0005615, GO:0016020, GO:0071565, GO:0071564, GO:0005730, GO:0005654, GO:0005634, GO:0032991, GO:0016514, GO:0050681, GO:0005524, GO:0008094, GO:0003677, GO:0070182, GO:0004386, GO:0016787, GO:0070577, GO:0070615, GO:0002039, GO:0047485, GO:0003723, GO:0030957, GO:0003713, GO:0003714, GO:0008134, GO:0043044, GO:0006338, GO:0060766, GO:0030308, GO:0000122, GO:0045892, GO:0007399, GO:…
Q13148	MR	GO:0010494, GO:0035061, GO:0016607, GO:0005654, GO:0005634, GO:0005726, GO:0003690, GO:0042802, GO:0003730, GO:0097157, GO:0003723, GO:0000978, GO:0061158, GO:0070935, GO:0006397, GO:0043922, GO:0010629, GO:0001933, GO:0071765, GO:0032024, GO:0042307, GO:0042981, GO:0051726, GO:0042752, GO:0010468, GO:0031647, GO:0034976, GO:0048511, GO:0008380
Q9BZC1	MR	GO:0005737, GO:0005654, GO:0005634, GO:1990904, GO:0042835, GO:0003729, GO:0036002, GO:0003723, GO:0000900, GO:0000380, GO:0009792, GO:0007281, GO:0001701, GO:0006376, GO:0090394, GO:0048025, GO:0048026, GO:0000381, GO:1902866
Q15427	MR	GO:0005730, GO:0005654, GO:0005634, GO:0005681, GO:0005689, GO:0071005, GO:0003723, GO:1990935, GO:0006397, GO:0000398, GO:0048026, GO:0008380, GO:0000375
A0A0U1RQI7	MR	GO:0005634, GO:0000981, GO:0046872, GO:0000978, GO:0006357
Q96PN7	MR	GO:0005829, GO:0001650, GO:0000118, GO:0005654, GO:0005634, GO:0005667, GO:0003677, GO:0046872, GO:0030374, GO:0033142, GO:0003713, GO:0001223, GO:0003714, GO:0071393, GO:0016575, GO:0045892, GO:0045944, GO:0045893, GO:0050847, GO:0006357
P09012	MR	GO:0005654, GO:0005681, GO:0005685, GO:0042802, GO:0003723, GO:0030619, GO:0000398
Q9ULJ6	MR	GO:0005737, GO:0005829, GO:0005654, GO:0005634, GO:0030374, GO:0046332, GO:0003713, GO:0008270, GO:0030521, GO:0048844, GO:0007569, GO:0048096, GO:0048589, GO:0003007, GO:0001701, GO:0048146, GO:0045747, GO:1903508, GO:0045582, GO:0045944, GO:0021852, GO:0033233, GO:0006357, GO:0060395, GO:0007179, GO:0001570, GO:0007296
Q9BWW4	MR	GO:0005634, GO:0003697, GO:0045944

## Sheet: GO analysis for Non-MR-PrLD
GO.biological.process.complete	Homo.sapiens...REFLIST..20589.	upload_1..97.	upload_1..expected.	upload_1..over.under.	upload_1..fold.Enrichment.	upload_1..P.value.
positive regulation of nucleobase-containing compound metabolic process (GO:0045935)	2034	49	9.58	+	5.11	7.53E-20
regulation of RNA metabolic process (GO:0051252)	3753	62	17.68	+	3.51	5.50E-19
positive regulation of RNA metabolic process (GO:0051254)	1828	46	8.61	+	5.34	6.51E-19
regulation of nucleobase-containing compound metabolic process (GO:0019219)	4059	63	19.12	+	3.29	5.00E-18
positive regulation of nucleic acid-templated transcription (GO:1903508)	1696	43	7.99	+	5.38	2.46E-17
positive regulation of transcription, DNA-templated (GO:0045893)	1696	43	7.99	+	5.38	2.46E-17
positive regulation of RNA biosynthetic process (GO:1902680)	1702	43	8.02	+	5.36	2.81E-17
positive regulation of macromolecule biosynthetic process (GO:0010557)	1920	45	9.05	+	4.97	4.02E-17
positive regulation of cellular biosynthetic process (GO:0031328)	2024	45	9.54	+	4.72	3.17E-16
positive regulation of biosynthetic process (GO:0009891)	2062	45	9.71	+	4.63	6.54E-16
regulation of transcription, DNA-templated (GO:0006355)	3455	56	16.28	+	3.44	1.20E-15
regulation of nucleic acid-templated transcription (GO:1903506)	3456	56	16.28	+	3.44	1.21E-15
regulation of RNA biosynthetic process (GO:2001141)	3465	56	16.32	+	3.43	1.37E-15
regulation of gene expression (GO:0010468)	4833	65	22.77	+	2.85	1.43E-15
regulation of macromolecule biosynthetic process (GO:0010556)	3932	59	18.52	+	3.18	2.24E-15
regulation of cellular biosynthetic process (GO:0031326)	4095	59	19.29	+	3.06	1.68E-14
regulation of transcription by RNA polymerase II (GO:0006357)	2619	48	12.34	+	3.89	2.40E-14
positive regulation of transcription by RNA polymerase II (GO:0045944)	1251	35	5.89	+	5.94	2.43E-14
regulation of biosynthetic process (GO:0009889)	4155	59	19.58	+	3.01	3.44E-14		N
positive regulation of macromolecule metabolic process (GO:0010604)	3507	53	16.52	+	3.21	5.78E-13
positive regulation of nitrogen compound metabolic process (GO:0051173)	3142	50	14.80	+	3.38	1.07E-12
regulation of nitrogen compound metabolic process (GO:0051171)	5689	65	26.80	+	2.43	9.41E-12
positive regulation of cellular metabolic process (GO:0031325)	3329	50	15.68	+	3.19	1.16E-11
positive regulation of metabolic process (GO:0009893)	3816	53	17.98	+	2.95	2.25E-11
regulation of macromolecule metabolic process (GO:0060255)	6190	67	29.16	+	2.30	3.69E-11
regulation of primary metabolic process (GO:0080090)	5847	65	27.55	+	2.36	3.96E-11
regulation of cellular metabolic process (GO:0031323)	6040	65	28.46	+	2.28	2.30E-10
regulation of metabolic process (GO:0019222)	6720	67	31.66	+	2.12	2.67E-09
mRNA metabolic process (GO:0016071)	598	20	2.82	+	7.10	6.93E-08
positive regulation of biological process (GO:0048518)	6255	61	29.47	+	2.07	4.71E-07
regulation of mRNA metabolic process (GO:1903311)	324	15	1.53	+	9.83	5.13E-07
positive regulation of cellular process (GO:0048522)	5740	58	27.04	+	2.14	6.31E-07
RNA metabolic process (GO:0016070)	1442	28	6.79	+	4.12	7.65E-07
RNA splicing (GO:0008380)	359	15	1.69	+	8.87	2.02E-06
mRNA processing (GO:0006397)	440	16	2.07	+	7.72	3.40E-06
RNA processing (GO:0006396)	858	21	4.04	+	5.20	5.31E-06
nucleic acid metabolic process (GO:0090304)	2109	32	9.94	+	3.22	1.15E-05
regulation of RNA splicing (GO:0043484)	180	11	.85	+	12.97	1.43E-05
negative regulation of mRNA metabolic process (GO:1903312)	96	8	.45	+	17.69	2.85E-04
negative regulation of mRNA catabolic process (GO:1902373)	67	7	.32	+	22.18	5.13E-04
negative regulation of RNA catabolic process (GO:1902369)	79	7	.37	+	18.81	1.46E-03
nucleobase-containing compound metabolic process (GO:0006139)	2610	32	12.30	+	2.60	1.83E-03
gene expression (GO:0010467)	2080	28	9.80	+	2.86	2.17E-03
RNA localization (GO:0006403)	188	9	.89	+	10.16	3.43E-03
mRNA transport (GO:0051028)	139	8	.65	+	12.22	4.19E-03
regulation of mRNA processing (GO:0050684)	143	8	.67	+	11.87	5.14E-03
negative regulation of RNA metabolic process (GO:0051253)	1427	22	6.72	+	3.27	6.59E-03
negative regulation of nucleobase-containing compound metabolic process (GO:0045934)	1551	23	7.31	+	3.15	6.79E-03
heterocycle metabolic process (GO:0046483)	2778	32	13.09	+	2.45	7.45E-03
regulation of mRNA splicing, via spliceosome (GO:0048024)	107	7	.50	+	13.89	1.01E-02
regulation of biological process (GO:0050789)	11735	78	55.29	+	1.41	1.41E-02
biological regulation (GO:0065007)	12469	81	58.74	+	1.38	1.60E-02
cellular aromatic compound metabolic process (GO:0006725)	2831	32	13.34	+	2.40	1.60E-02
regulation of cellular process (GO:0050794)	11275	76	53.12	+	1.43	1.61E-02
RNA transport (GO:0050658)	169	8	.80	+	10.05	1.71E-02
nucleic acid transport (GO:0050657)	169	8	.80	+	10.05	1.71E-02
establishment of RNA localization (GO:0051236)	171	8	.81	+	9.93	1.86E-02
mRNA splicing, via spliceosome (GO:0000398)	239	9	1.13	+	7.99	2.32E-02
RNA splicing, via transesterification reactions with bulged adenosine as nucleophile (GO:0000377)	239	9	1.13	+	7.99	2.32E-02
organic cyclic compound metabolic process (GO:1901360)	3076	33	14.49	+	2.28	2.42E-02
RNA splicing, via transesterification reactions (GO:0000375)	243	9	1.14	+	7.86	2.65E-02
macromolecule metabolic process (GO:0043170)	5847	49	27.55	+	1.78	4.26E-02

## Sheet: GO analysis for MR-PrLD
GO.biological.process.complete	Homo.sapiens...REFLIST..20589.	upload_1..50.	upload_1..expected.	upload_1..over.under.	upload_1..fold.Enrichment.	upload_1..P.value.
positive regulation of RNA metabolic process (GO:0051254)	1828	31	4.44	+	6.98	1.58E-16
positive regulation of nucleobase-containing compound metabolic process (GO:0045935)	2034	31	4.94	+	6.28	3.44E-15
regulation of RNA metabolic process (GO:0051252)	3753	38	9.11	+	4.17	9.97E-15
positive regulation of nucleic acid-templated transcription (GO:1903508)	1696	28	4.12	+	6.80	7.01E-14
positive regulation of transcription, DNA-templated (GO:0045893)	1696	28	4.12	+	6.80	7.01E-14
positive regulation of RNA biosynthetic process (GO:1902680)	1702	28	4.13	+	6.77	7.68E-14
positive regulation of transcription by RNA polymerase II (GO:0045944)	1251	25	3.04	+	8.23	1.25E-13
regulation of nucleobase-containing compound metabolic process (GO:0019219)	4059	38	9.86	+	3.86	1.56E-13
positive regulation of macromolecule biosynthetic process (GO:0010557)	1920	28	4.66	+	6.01	1.71E-12
regulation of transcription by RNA polymerase II (GO:0006357)	2619	31	6.36	+	4.87	4.59E-12
positive regulation of cellular biosynthetic process (GO:0031328)	2024	28	4.92	+	5.70	6.58E-12
regulation of macromolecule biosynthetic process (GO:0010556)	3932	36	9.55	+	3.77	7.11E-12
positive regulation of biosynthetic process (GO:0009891)	2062	28	5.01	+	5.59	1.06E-11
regulation of transcription, DNA-templated (GO:0006355)	3455	34	8.39	+	4.05	1.31E-11
regulation of nucleic acid-templated transcription (GO:1903506)	3456	34	8.39	+	4.05	1.32E-11
regulation of RNA biosynthetic process (GO:2001141)	3465	34	8.41	+	4.04	1.43E-11
regulation of cellular biosynthetic process (GO:0031326)	4095	36	9.94	+	3.62	2.67E-11
regulation of biosynthetic process (GO:0009889)	4155	36	10.09	+	3.57	4.28E-11
regulation of gene expression (GO:0010468)	4833	38	11.74	+	3.24	6.61E-11
positive regulation of nitrogen compound metabolic process (GO:0051173)	3142	32	7.63	+	4.19	7.85E-11
positive regulation of macromolecule metabolic process (GO:0010604)	3507	33	8.52	+	3.87	2.01E-10
regulation of nitrogen compound metabolic process (GO:0051171)	5689	40	13.82	+	2.90	2.02E-10
positive regulation of cellular metabolic process (GO:0031325)	3329	32	8.08	+	3.96	4.10E-10
regulation of primary metabolic process (GO:0080090)	5847	40	14.20	+	2.82	5.44E-10
regulation of cellular metabolic process (GO:0031323)	6040	40	14.67	+	2.73	1.75E-09
positive regulation of metabolic process (GO:0009893)	3816	33	9.27	+	3.56	2.40E-09
regulation of macromolecule metabolic process (GO:0060255)	6190	40	15.03	+	2.66	4.21E-09
regulation of metabolic process (GO:0019222)	6720	40	16.32	+	2.45	7.77E-08
regulation of developmental process (GO:0050793)	2463	25	5.98	+	4.18	5.32E-07
positive regulation of cellular process (GO:0048522)	5740	35	13.94	+	2.51	7.43E-06
positive regulation of biological process (GO:0048518)	6255	36	15.19	+	2.37	1.61E-05
negative regulation of RNA metabolic process (GO:0051253)	1427	18	3.47	+	5.19	2.82E-05
positive regulation of developmental process (GO:0051094)	1314	17	3.19	+	5.33	6.16E-05
negative regulation of macromolecule biosynthetic process (GO:0010558)	1522	18	3.70	+	4.87	7.70E-05
negative regulation of nucleobase-containing compound metabolic process (GO:0045934)	1551	18	3.77	+	4.78	1.03E-04
chromatin organization (GO:0006325)	590	12	1.43	+	8.38	1.38E-04
negative regulation of cellular biosynthetic process (GO:0031327)	1581	18	3.84	+	4.69	1.39E-04
regulation of multicellular organismal process (GO:0051239)	2721	23	6.61	+	3.48	1.69E-04
negative regulation of biosynthetic process (GO:0009890)	1610	18	3.91	+	4.60	1.83E-04
chromatin remodeling (GO:0006338)	275	9	.67	+	13.48	2.19E-04
regulation of hemopoiesis (GO:1903706)	386	10	.94	+	10.67	2.88E-04
chromosome organization (GO:0051276)	942	14	2.29	+	6.12	3.45E-04
negative regulation of transcription, DNA-templated (GO:0045892)	1313	16	3.19	+	5.02	4.48E-04
negative regulation of nucleic acid-templated transcription (GO:1903507)	1315	16	3.19	+	5.01	4.57E-04
negative regulation of RNA biosynthetic process (GO:1902679)	1317	16	3.20	+	5.00	4.67E-04
regulation of multicellular organismal development (GO:2000026)	1356	16	3.29	+	4.86	6.97E-04
regulation of cell differentiation (GO:0045595)	1568	17	3.81	+	4.46	8.11E-04
protein acetylation (GO:0006473)	148	7	.36	+	19.48	8.24E-04
positive regulation of stem cell population maintenance (GO:1902459)	47	5	.11	+	43.81	1.49E-03
mRNA metabolic process (GO:0016071)	598	11	1.45	+	7.57	1.63E-03
protein acylation (GO:0043543)	188	7	.46	+	15.33	3.93E-03
histone acetylation (GO:0016573)	120	6	.29	+	20.59	5.39E-03
internal peptidyl-lysine acetylation (GO:0018393)	126	6	.31	+	19.61	7.09E-03
negative regulation of cellular metabolic process (GO:0031324)	2539	20	6.17	+	3.24	7.22E-03
internal protein amino acid acetylation (GO:0006475)	128	6	.31	+	19.30	7.74E-03
peptidyl-lysine acetylation (GO:0018394)	129	6	.31	+	19.15	8.09E-03
regulation of nucleotide-excision repair (GO:2000819)	28	4	.07	+	58.83	9.59E-03
RNA metabolic process (GO:0016070)	1442	15	3.50	+	4.28	9.83E-03
regulation of stem cell population maintenance (GO:2000036)	71	5	.17	+	29.00	1.01E-02
mRNA processing (GO:0006397)	440	9	1.07	+	8.42	1.05E-02
negative regulation of nitrogen compound metabolic process (GO:0051172)	2399	19	5.83	+	3.26	1.44E-02
response to hormone (GO:0009725)	756	11	1.84	+	5.99	1.59E-02
mRNA splicing, via spliceosome (GO:0000398)	239	7	.58	+	12.06	1.86E-02
RNA splicing, via transesterification reactions with bulged adenosine as nucleophile (GO:0000377)	239	7	.58	+	12.06	1.86E-02
RNA splicing, via transesterification reactions (GO:0000375)	243	7	.59	+	11.86	2.07E-02
cellular response to hormone stimulus (GO:0032870)	485	9	1.18	+	7.64	2.31E-02
RNA splicing (GO:0008380)	359	8	.87	+	9.18	2.38E-02
regulation of G0 to G1 transition (GO:0070316)	37	4	.09	+	44.52	2.66E-02
regulation of mitotic metaphase/anaphase transition (GO:0030071)	91	5	.22	+	22.63	3.24E-02
regulation of metaphase/anaphase transition of cell cycle (GO:1902099)	94	5	.23	+	21.90	3.77E-02
regulation of mitotic sister chromatid separation (GO:0010965)	96	5	.23	+	21.45	4.16E-02
protein-containing complex organization (GO:0043933)	1410	14	3.42	+	4.09	4.25E-02
regulation of cellular process (GO:0050794)	11275	43	27.38	+	1.57	4.54E-02

## Sheet: GO Specific Non-MR-PrLD
regulation of mRNA metabolic process (GO:1903311)
RNA processing (GO:0006396)
nucleic acid metabolic process (GO:0090304)
regulation of RNA splicing (GO:0043484)
negative regulation of mRNA metabolic process (GO:1903312)
negative regulation of mRNA catabolic process (GO:1902373)
negative regulation of RNA catabolic process (GO:1902369)
nucleobase-containing compound metabolic process (GO:0006139)
gene expression (GO:0010467)
RNA localization (GO:0006403)
mRNA transport (GO:0051028)
regulation of mRNA processing (GO:0050684)
heterocycle metabolic process (GO:0046483)
regulation of mRNA splicing, via spliceosome (GO:0048024)
regulation of biological process (GO:0050789)
biological regulation (GO:0065007)
cellular aromatic compound metabolic process (GO:0006725)
RNA transport (GO:0050658)
nucleic acid transport (GO:0050657)
establishment of RNA localization (GO:0051236)
organic cyclic compound metabolic process (GO:1901360)
macromolecule metabolic process (GO:0043170)

## Sheet: GO Specific MR-PrLD
regulation of developmental process (GO:0050793)
positive regulation of developmental process (GO:0051094)
negative regulation of macromolecule biosynthetic process (GO:0010558)
chromatin organization (GO:0006325)
negative regulation of cellular biosynthetic process (GO:0031327)
regulation of multicellular organismal process (GO:0051239)
negative regulation of biosynthetic process (GO:0009890)
chromatin remodeling (GO:0006338)
regulation of hemopoiesis (GO:1903706)
chromosome organization (GO:0051276)
negative regulation of transcription, DNA-templated (GO:0045892)
negative regulation of nucleic acid-templated transcription (GO:1903507)
negative regulation of RNA biosynthetic process (GO:1902679)
regulation of multicellular organismal development (GO:2000026)
regulation of cell differentiation (GO:0045595)
protein acetylation (GO:0006473)
positive regulation of stem cell population maintenance (GO:1902459)
protein acylation (GO:0043543)
histone acetylation (GO:0016573)
internal peptidyl-lysine acetylation (GO:0018393)
negative regulation of cellular metabolic process (GO:0031324)
internal protein amino acid acetylation (GO:0006475)
peptidyl-lysine acetylation (GO:0018394)
regulation of nucleotide-excision repair (GO:2000819)
regulation of stem cell population maintenance (GO:2000036)
negative regulation of nitrogen compound metabolic process (GO:0051172)
response to hormone (GO:0009725)
cellular response to hormone stimulus (GO:0032870)
regulation of G0 to G1 transition (GO:0070316)
regulation of mitotic metaphase/anaphase transition (GO:0030071)
regulation of metaphase/anaphase transition of cell cycle (GO:1902099)
regulation of mitotic sister chromatid separation (GO:0010965)
protein-containing complex organization (GO:0043933)

## Sheet: GO terms in common
positive regulation of RNA metabolic process (GO:0051254)
positive regulation of nucleobase-containing compound metabolic process (GO:0045935)
regulation of RNA metabolic process (GO:0051252)
positive regulation of nucleic acid-templated transcription (GO:1903508)
positive regulation of transcription, DNA-templated (GO:0045893)
positive regulation of RNA biosynthetic process (GO:1902680)
positive regulation of transcription by RNA polymerase II (GO:0045944)
regulation of nucleobase-containing compound metabolic process (GO:0019219)
positive regulation of macromolecule biosynthetic process (GO:0010557)
regulation of transcription by RNA polymerase II (GO:0006357)
positive regulation of cellular biosynthetic process (GO:0031328)
regulation of macromolecule biosynthetic process (GO:0010556)
positive regulation of biosynthetic process (GO:0009891)
regulation of transcription, DNA-templated (GO:0006355)
regulation of nucleic acid-templated transcription (GO:1903506)
regulation of RNA biosynthetic process (GO:2001141)
regulation of cellular biosynthetic process (GO:0031326)
regulation of biosynthetic process (GO:0009889)
regulation of gene expression (GO:0010468)
positive regulation of nitrogen compound metabolic process (GO:0051173)
positive regulation of macromolecule metabolic process (GO:0010604)
regulation of nitrogen compound metabolic process (GO:0051171)
positive regulation of cellular metabolic process (GO:0031325)
regulation of primary metabolic process (GO:0080090)
regulation of cellular metabolic process (GO:0031323)
positive regulation of metabolic process (GO:0009893)
regulation of macromolecule metabolic process (GO:0060255)
regulation of metabolic process (GO:0019222)
positive regulation of cellular process (GO:0048522)
positive regulation of biological process (GO:0048518)
negative regulation of RNA metabolic process (GO:0051253)
negative regulation of nucleobase-containing compound metabolic process (GO:0045934)
mRNA metabolic process (GO:0016071)
RNA metabolic process (GO:0016070)
mRNA processing (GO:0006397)
mRNA splicing, via spliceosome (GO:0000398)
RNA splicing, via transesterification reactions with bulged adenosine as nucleophile (GO:0000377)
RNA splicing, via transesterification reactions (GO:0000375)
RNA splicing (GO:0008380)
regulation of cellular process (GO:0050794)
