# Supplementary material for: A Census of Human Methionine-Rich Prion-like Domain-Containing Proteins
Source: Antioxidants (Basel). 2022 Jun 29;11(7):1289. doi: 10.3390/antiox11071289 (PMC9312190; doi:10.3390/antiox11071289)
Supplement: Supplementary file 1 [file antioxidants-11-01289-s001.zip › TableS3.xlsx]

## Sheet: Sheet1
n	id	start	end	long	nmet	fmet	pvalue	strech
1	O75400	65	121	57	19	0.333333	1.7919e-13	PMGMHPMGQRANMPPVPHGMMPQMMPPMGGPPMGQMPGMMSSVMPGMMMSHMSQASM
2	Q8WYB5	1961	2068	108	21	0.194444	4.53193e-13	MQRGMNMSVNLMPAPAYNVNSVNMNMNTLNAMNGYSMSQPMMNSGYHSNHGYMNQTPQYPMQMQMGMMGTQPYAQQPMQTPPHGNMMYTAPGHHGYMNTGMSKQSLNG
3	Q92794	1894	1977	84	18	0.214286	5.74074e-12	QRGMNMGVNLMPTPAYNVNSMNMNTLNAMNSYRMTQPMMNSSYHSNPAYMNQTAQYPMQMQMGMMGSQAYTQQPMQPNPHGNMM
4	Q96JP2	820	847	28	8	0.285714	6.25791e-09	PMVYPGMIQMPAYQPGMVPAPMPMMPAM
5	Q9UMZ2	37	94	58	12	0.206897	9.29378e-09	PPQAGLMPMQQQGFPMVSVMQPNMQGIMGMNYSSQMSQGPIAMQAGIPMGPMPAAGMP
6	Q14677	549	591	43	14	0.325581	1.72638e-08	MPMSMPNVMTGTMGMAPLGNTPMMNQSMMGMNMNIGMSAAGMG
7	Q14686	541	786	246	29	0.117886	4.77516e-07	PGNSGAPQLQANQNVQHAGGQGAGPPQNQMQVSHGPPNMMQPSLMGIHGNMNNQQAGTSGVPQVNLSNMQGQPQQGPPSQLMGMHQQIVPSQGQMVQQQGTLNPQNPMILSRAQLMPQGQMMVNPPSQNLGPSPQRMTPPKQMLSQQGPQMMAPHNQMMGPQGQVLLQQNPMIEQIMTNQMQGNKQQFNTQNQSNVMPGPAQIMRGPTPNMQGNMVQFTGQMSGQMLPQQGPVNNSPSQVMGIQGQ
8	Q9Y6Q9	1392	1415	24	8	0.333333	1.12075e-06	MVHMNGSSGHMGQMNMNPMPMSGM
9	Q8IYB5	360	385	26	7	0.269231	4.1382e-06	MGQSPSMMVGMPMPNGFMGNAQTGVM
10	Q92793	735	788	54	10	0.185185	5.68817e-06	PQAPMGPRAASPMNHSVQMNSMGSVPGMAISPSRMPQPPNMMGAHTNNMMAQAP
11	Q02930	249	262	14	6	0.428571	6.01392e-06	NGNMNTMGHMMEMM
12	O00512	1377	1425	49	12	0.244898	6.81487e-06	SPGMMMSMQGMMGPQQNIMIPPQMRPRGMAADVGMGGFSQGPGNPGNMM
13	Q8WU79	277	417	141	26	0.184397	9.7795e-06	PQMPTQAMFMAPAQMAYPTAYPSFPGVTPPNSIMGSMMPPPVGMVAQPGASGMVAPMAMPAGYMGGMQASMMGVPNGMMTTQQAGYMAGMAAMPQTVYGVQPAQQLQWNLTQMTQQMAGMNFYGANGMMNYGQSMSGGNGQ
14	Q09472	121	216	96	15	0.15625	1.51578e-05	MVKSPMTQAGLTSPNMGMGTSGPNQGPTQSTGMMNSPVNQPAMGMNTGMNAGMNPGMLAAGNGQGIMPNQVMNGSIGAGRGRQNMQYPNPGMGSAG
15	Q9Y6Q9	1335	1348	14	5	0.357143	3.01815e-05	MMSSRMGPSQNPMM
16	Q9P2D1	354	457	104	11	0.105769	3.32139e-05	PSNSGQGLMHQQPIHPSGSLNQMNTQTMHPSQPQGTYASPPPMSPMKAMSNPAGTPPPQVRPGSAGIPMEVGSYPNMPHPQPSHQPPGAMGIGQRNMGPRNMQQ
17	O95104	327	366	40	6	0.15	3.79243e-05	MQQPAYTQHQNMDQFQPRMMGIQQDPMHHQVPLPPNGQMP
18	Q9Y261	31	137	107	18	0.168224	4.35769e-05	MNAGLGMNGMNTYMSMSAAAMGSGSGNMSAGSMNMSSYVGAGMSPSLAGMSPGAGAMAGMGGSAGAAGVAGMGPHLSPSLSPLGGQAAGAMGGLAPYANMNSMSPMY
19	O00470	352	381	30	7	0.233333	4.90992e-05	GQPMGGFVMDGQQHMGIRAPGPMSGMGMNM
20	Q9UPT8	656	690	35	6	0.171429	5.90408e-05	PGMNPGPPMGPGGPPMMPYGPGDSPHSGMMPPIPP
21	P55317	34	105	72	12	0.166667	6.49658e-05	MNSGLGSMNSMNTYMTMNTMTTSGNMTPASFNMSYANPGLGAGLSPGAVAGMPGGSAGAMNSMTAAGVTAMG
22	Q92922	971	1085	115	11	0.0956522	7.47384e-05	HQHSGGPGLAPLGAAGHPGMMPHQQPPPYPLMHHQMPPPHPPQPGQIPGPGSMMPGQHMPGRMIPTVAANIHPSGSGPTPPGMPPMPGNILGPRVPLTAPNGMYPPPPQQQPPPP
23	Q09472	1949	2016	68	11	0.161765	9.68014e-05	QRPIQHQMPPMTPMAPMGMNPPPMTRGPSGHLEPGMGPTGMQQQPPWSQGGLPQPQQLQSGMPRPAMM
24	Q15596	1245	1407	163	19	0.116564	0.000114416	QHLRQRQMHQQQQVQQRTLMMRGQGLNMTPSMVAPSGMPATMSNPRIPQANAQQFPFPPNYGISQQPDPGFTGATTPQSPLMSPRMAHTQSPMMQQSQANPAYQAPSDINGWAQGNMGGNSMFSQQSPPHFGQQANTSMYSNNMNINVSMATNTGGMSSMNQM
25	O14497	827	890	64	9	0.140625	0.000177453	GMAGGINPMGAGGQMHGQPGIPPYGTLPPGRMSHASMGNRPYGPNMANMPPQVGSGMCPPPGGM
26	Q92793	2111	2334	224	20	0.0892857	0.000180034	NQPGMQPQPGLQSQPGMQPQPGMHQQPSLQNLNAMQAGVPRPGVPPQQQAMGGLNPQGQALNIMNPGHNPNMASMNPQYREMLRRQLLQQQQQQQQQQQQQQQQQQGSAGMAGGMAGHGQFQQPQGPGGYPPAMQQQQRMQQHLPLQGSSMGQMAAQMGQLGQMGQPGLGADSTPNIQQALQQRILQQQQMKQQIGSPGQPNPMSPQQHMLSGQPQASHLPGQQ
27	Q8WXF1	414	479	66	11	0.166667	0.000184673	GNQGPPPMMGMNMNNRATIPGPPMGPGPAMGPEGAANMGTPMMPDNGAVHNDRFPQGPPSQMGSPM
28	Q9UJ55	251	334	84	9	0.107143	0.000195486	QPAAPGAPMVQPPPAAMMTQPQPSGAPMAKPPGPGVLMIHPPGARAPMTQPPASGAPMAQPAAPPAQPMAPPAQPMASWAPQAQ
29	Q86UU0	769	794	26	7	0.269231	0.000236613	NLNMNMNVNMNMNMNLNVQMTPQQQM
30	O43670	130	196	67	12	0.179104	0.000244859	QPVQPQQGYIPPMAQPGLPPVPGAPGMPPGIPPLMPGVPPLMPGMPPVMPGMPPGMMPMGGMMPPGP
31	Q15596	434	453	20	5	0.25	0.000259685	MGMPMGRFGGSGGMNHVSGM
32	Q9UMX0	377	418	42	8	0.190476	0.000361496	MQSLLQQITENPQLMQNMLSAPYMRSMMQSLSQNPDLAAQMM
33	Q15788	1292	1344	53	7	0.132075	0.000405166	NNNVFSQAVQNQPTPAQPGVYNNMSITVSMAGGNTNVQNMNPMMAQMQMSSLQ
34	O14497	912	958	47	7	0.148936	0.000428162	PPGYPNMNQGGMMGTGPPYGQGINSMAGMINPQGPPYSMGGTMANNS
35	Q12778	497	521	25	5	0.2	0.000444437	MMGPNSVMSTYGSQASHNKMMNPSS
36	O14770	397	445	49	8	0.163265	0.00050714	PMGMSMAQPSYTPPQMTPHPTQLRHGPPMHSYLPSHPHHPAMMMHGGPP
37	P61011	481	504	24	6	0.25	0.000555702	QSMMRQFQQGAAGNMKGMMGFNNM
38	Q8NFD5	869	923	55	8	0.145455	0.000609435	MHGQGPSQPCGAVPLGRMPSAGMQNRPFPGNMSSMTPSSPGMSQQGGPGMGPPMP
39	Q86VE3	29	59	31	7	0.225806	0.000736889	MNQMDMNQGSASLYEMNQVDMKQPSMSQAGM
40	Q86VE3	271	301	31	7	0.225806	0.000736889	MNQMDMNQWSASLYEMNQVDMKQPSMSQAGM
41	Q14686	984	1040	57	8	0.140351	0.00077153	QQMPPQLMQHVAPPPQPPQQQPQPQLPQQQQPPPPSQPQSQQQQQQQQQMMMMLMMQ
42	Q96JK9	868	919	52	7	0.134615	0.000953215	QPGMYNMSTGMTQMLQHPNQSGMSITHNQAQGPRQPASGQGVGMVSGFGQSM
43	P09234	95	133	39	12	0.307692	0.0011092	PHMGGPPMMPMMGPPPPGMMPVGPAPGMRPPMGGHMPMM
44	O14497	1473	1504	32	5	0.15625	0.0013228	QQNMPPQMMGGPIQASAEVAQQGTMWQGRNDM
45	Q9UJ55	163	236	74	7	0.0945946	0.00157731	PPPGTPMAHPPPPGTPMVHPPPPGTPMAHPPPPGTPMAHPPPPGTPMAHPPPPGTPMAHPPPPGTPMAQPPAPG
46	Q15532	76	160	85	14	0.164706	0.00262693	PAPPTQNMPMGPGGMNQSGPPPPPRSHNMPSDGMVGGGPPAPHMQNQMNGQMPGPNHMPMQGPGPNQLNMTNSSMNMPSSSHGSM
47	Q6KC79	119	203	85	7	0.0823529	0.00278997	SGMMMSQYKLSQNSMHSSPASSNYQQTTISHSPSSRFVPPQTSSGNRFMPQQNSPVPSPYAPQSPAGYMPYSHPSSYTTHPQMQQ
48	O00512	1322	1345	24	5	0.208333	0.00299954	LQQGMMGPHHRMMSPAQSTMPGQP
49	Q15637	555	637	83	10	0.120482	0.00364945	PGAPQMQGNPTMVPLPPGVQPPLPPGAPPPPPPPPPGSAGMMYAPPPPPPPPMDPSNFVTMMGMGVAGMPPFGMPPAPPPPPP
50	P14678	169	231	63	10	0.15873	0.00459473	PPGRGGPPPPMGRGAPPPGMMGPPPGMRPPMGPPMGIPPGRGTPMGMPPPGMRPPPPGMRGPP
51	Q8NFD5	499	546	48	6	0.125	0.00471975	PAMSPGTPGPTMGRSQGSPMDPMVMKRPQLYGMGSNPHSQPQQSSPYP
52	O14964	676	724	49	5	0.102041	0.00575216	SQAPQSLPAISQPPQSSTMGYMGSQSVSMGYQPYNMQNLMTTLPSQDAS
53	O75177	181	283	103	9	0.0873786	0.00591418	MQSNPVSMMQQQAATSHYSSAQGGSQHYQGQSSIAMMGQGSQGSSMMGQRPMAPYRPSQQGSSQQYLGQEEYYGEQYSHSQGAAEPMGQQYYPDGHGDYAYQQ
54	Q09472	668	775	108	11	0.101852	0.0062402	SMNPGPNMGQPQPGMTSNGPLPDPSMIRGSVPNQMMPRITPQSGLNQFGQMSMAQPPIVPRQTPPLQHHGQLAQPGALNPPMGYGPRMQQPSNQGQFLPQTQFPSQGM
55	Q15532	171	263	93	14	0.150538	0.00628662	QSMPVQNQMTMSQGQPMGNYGPRPNMSMQPNQGPMMHQQPPSQQYNMPQGGGQHYQGQQPPMGMMGQVNQGNHMMGQRQIPPYRPPQQGPPQQ
56	Q09472	2097	2349	253	21	0.083004	0.00632706	PQPIPGQPGMPQGQPGLQPPTMPGQQGVHSNPAMQNMNPMQAGVQRAGLPQQQPQQQLQPPMGGMSPQAQQMNMNHNTMPSQFRDILRRQQMMQQQQQQGAGPGIGPGMANHNQFQQPQGVGYPPQQQQRMQHHMQQMQQGNMGQIGQLPQALGAEAGASLQAYQQRLLQQQMGSPVQPNPMSPQQHMLPNQAQSPHLQGQQIPNSLSNQVRSPQPVPSPRPQSQPPHSSPSPRMQPQPSPHHVSPQTSSPHP
57	P51532	210	276	67	6	0.0895522	0.0063666	MPGMQQQMPTLPPPSVSATGPGPGPGPGPGPGPGPAPPNYSRPHGMGGPNMPPPGPSGVPPGMPGQP
58	Q13148	279	360	82	8	0.097561	0.00661099	NPGGFGNQGGFGNSRGGGAGLGNNQGSNMGGGMNFGAFSINPAMMAAAQAALQSSWGMMGMLASQQNQSGPSGNNQNQGNMQ
59	Q9BZC1	263	306	44	6	0.136364	0.00689408	AYAQALMQQQAALMASVAQGGYLNPMAAFAAAQMQQMAALNMNG
60	O43670	400	476	77	10	0.12987	0.00864232	GPIGGMMPPQPGIPQQQGMRPPMPPHGQYGGHHQGMPGYLPGAMPPYGQGPPMVPPYQGGPPRPPMGMRPPVMSQGG
61	Q9P2D1	160	225	66	5	0.0757576	0.00994716	YQQQQPQPQPPQPAPSGPPAQGHPQHMQQMGSYMARGDFSMQQHGQPQQRMSQFSQGQEGLNQGNP
62	Q9Y6Q9	1115	1153	39	5	0.128205	0.0114182	YPAQGPPMQGGFHLQGQSPSFNSMMNQMNQQGNFPLQGM
63	P51532	95	153	59	5	0.0847458	0.0127191	GMGMRSGGHAGMGPPPSPMDQHSQGYPSPLGGSEHASSPVPASGPSSGPQMSSGPGGAP
64	Q8NFD5	1378	1435	58	6	0.103448	0.0132095	MYNMQYSSQQQEMYNQYGGSYSGPDRRPIQGQYPYPYSRERMQGPGQIQTHGIPPQMM
65	Q15427	268	388	121	10	0.0826446	0.0144656	PGAAGHGPPSAGTPGAGHPGHGHSHPHPFPPGGMPHPGMSQMQLAHHGPHGLGHPHAGPPGSGGQPPPRPPPGMPHPGPPPMGMPPRGPPFGSPMGHPGPMPPHGMRGPPPLMPPHGYTGP
66	A0A0U1RQI7	322	354	33	5	0.151515	0.0146014	MTTSTGNQNLYGGQMMTSTGNQTLYWGQMMTST
67	A0A0U1RQI7	378	410	33	5	0.151515	0.0146014	MTTSTGNQNLYGGQMMTSTGNQTLYWGQMMTST
68	Q96PN7	225	352	128	8	0.0625	0.015484	QHPTQGHLYYDYQQPLAQVPVQGGQPLQAPQMLSQHMQQMQQHQYYPPQQQQQAGQQRISMQEIQTQPQQIRPSQPQPPPQQQQPQQLQLQQRQGSMQIPQYYQPQPMMQHLQEQQQQQMHLQPPSYH
69	P09012	158	195	38	5	0.131579	0.0195482	PGQPPYMPPPGMIPPPGLAPGQIPPGAMPPQQLMPGQM
70	Q9ULJ6	316	498	183	12	0.0655738	0.0213611	QYGPMGPTQAYNSQFMNQPGPRGPASMGGSMNPASMAAGMTPSGMSGPPMGMNQPRPPGISPFGTHGQRMPQQTYPGPRPQSLPIQNIKRPYPGEPNYGNQQYGPNSQFPTQPGQYPAPNPPRPLTSPNYPGQRMPSQPSSGQYPPPTVNMGQYYKPEQFNGQNNTFSGSSYSNYSQGNVNRP
71	Q9BWW4	121	250	130	13	0.1	0.0228782	FQGPPGSQPSPHAQPPPHNPSSMMGPHSQPFMSPRYAGGPRPPIRMGNQPPGGVPGTQPLLPNSMDPTRQQGHPNMGGSMQRMNPPRGMGPMGPGPQNYGSGMRPPPNSLGPAMPGINMGPGAGRPWPNP
72	Q86UU0	827	869	43	6	0.139535	0.0250686	GVMGGPQKMLMPSQFPNQGQQGFSGGQGPYQAMSQDMGNTQDM
73	Q15637	469	513	45	5	0.111111	0.0276069	MMPPPPMGMMPPPPPPPSGQPPPPPSGPLPPWQQQQQQPPPPPPP
74	O00512	1050	1164	115	12	0.104348	0.0276209	MNNMPGMGINTQNPRISGPNPVVPMPTLSPMGMTQPLSHSNQMPSPNAVGPNIPPHGVPMGPGLMSHNPIMGHGSQEPPMVPQGRMGFPQGFPPVQSPPQQVPFPHNGPSGGQGS
75	Q86VE3	436	471	36	5	0.138889	0.0296276	MWQRGMWQPGMSQQVPSQLGMRQPGTSQSSKNQTGM
76	Q8NFD5	929	985	57	5	0.0877193	0.0382626	AQEAAAAVMQAAANSAQSRQGSFPGMNQSGLMASSSPYSQPMNNSSSLMNTQAPPYS
77	Q8NFD5	1286	1357	72	5	0.0694444	0.0959424	GQMPNSSMQDMYNQSPSGAMSNLGMGQRQQFPYGASYDRRHEPYGQQYPGQGPPSGQPPYGGHQPGLYPQQP
78	Q86UU0	1183	1257	75	6	0.08	0.248749	SNIPLHPNAQGTGGPPQNSMMMAPGGPDSLNAPCGPVPSSSQMMPFPPRLQQPHGAMAPTGGGGGGPGLQQHYPS
