# Supplementary material for: A Census of Human Methionine-Rich Prion-like Domain-Containing Proteins
Source: Antioxidants (Basel). 2022 Jun 29;11(7):1289. doi: 10.3390/antiox11071289 (PMC9312190; doi:10.3390/antiox11071289)
Supplement: Supplementary file 1 [file antioxidants-11-01289-s001.zip › TableS4.xlsx]

## Sheet: Sheet1
seq.id	alignment.start	alignment.end	envelope.start	envelope.end	hmm.acc	hmm.name	type	hmm.start	hmm.end	hmm.length	bit.score	Individual.E.value	clan
O75400	146	171	143	171	PF00397	WW	Domain	5	31	31	42.2	2.1e-07	CL0680
O75400	185	212	183	212	PF00397	WW	Domain	3	31	31	34.5	5.3e-05	CL0680
O75400	395	444	395	444	PF01846	FF	Family	1	51	51	58.5	1.9e-12	CL0584
O75400	609	664	609	664	PF01846	FF	Family	1	51	51	35.3	3.4e-05	CL0584
O75400	462	510	462	511	PF01846	FF	Family	1	50	51	27.6	0.0085	CL0584
O75400	746	796	745	796	PF01846	FF	Family	2	51	51	26.3	0.021	CL0584
O75400	532	584	529	584	PF01846	FF	Family	4	51	51	23.7	0.13	CL0584
Q8WYB5	272	319	271	320	PF00628	PHD	Domain	2	51	52	42.2	1.8e-07	CL0390
Q8WYB5	776	952	776	954	PF01853	MOZ_SAS	Family	1	178	180	275.7	4.9e-79	CL0257
Q8WYB5	719	771	717	771	PF17772	zf-MYST	Domain	3	55	55	76.9	2.2e-18	CL0361
Q92794	265	312	264	313	PF00628	PHD	Domain	2	51	52	42	2.1e-07	CL0390
Q92794	208	265	208	265	PF00628	PHD	Domain	1	52	52	32.4	0.00021	CL0390
Q92794	565	741	565	743	PF01853	MOZ_SAS	Family	1	178	180	275.2	6.9e-79	CL0257
Q92794	506	560	506	560	PF17772	zf-MYST	Domain	1	55	55	80.1	2.3e-19	CL0361
Q96JP2	113	322	109	323	PF00063	Myosin_head	Domain	449	676	677	114.6	1.4e-29	CL0023
Q96JP2	539	641	537	641	PF00784	MyTH4	Family	3	108	108	69.1	1.2e-15	No_clan
Q96JP2	1426	1481	1426	1481	PF07653	SH3_2	Domain	1	57	57	41.9	2.1e-07	CL0010
Q14677	21	145	21	145	PF01417	ENTH	Domain	1	125	125	152.8	1.5e-41	CL0009
Q14686	47	189	47	190	PF13820	Nucleic_acid_bd	Family	1	143	144	182.3	1.4e-50	No_clan
Q9Y6Q9	116	173	113	211	PF00989	PAS	Domain	5	65	113	33.9	8.8e-05	CL0183
Q9Y6Q9	1291	1348	1291	1348	PF07469	DUF1518	Domain	1	58	58	80.6	2.8e-19	No_clan
Q9Y6Q9	1045	1092	1045	1093	PF08815	Nuc_rec_co-act	Domain	1	48	49	86.5	2.6e-21	No_clan
Q9Y6Q9	616	704	616	704	PF08832	SRC-1	Domain	1	92	92	106.1	4.8e-27	No_clan
Q9Y6Q9	265	374	264	375	PF14598	PAS_11	Domain	2	112	113	82.2	9.2e-20	CL0183
Q9Y6Q9	723	810	723	810	PF16279	DUF4927	Family	1	89	89	112.2	6e-29	No_clan
Q9Y6Q9	459	570	459	572	PF16665	NCOA_u2	Disordered	1	117	119	147.8	5.5e-40	No_clan
Q8IYB5	20	131	18	132	PF01412	ArfGap	Domain	3	116	117	142.4	2.2e-38	No_clan
Q92793	1104	1177	1094	1180	PF00439	Bromodomain	Domain	10	81	84	59.1	1.2e-12	No_clan
Q92793	1702	1742	1701	1742	PF00569	ZZ	Domain	2	45	45	55.8	9.6e-12	CL0006
Q92793	354	430	354	430	PF02135	zf-TAZ	Family	1	72	72	72.1	1.3e-16	No_clan
Q92793	1772	1843	1772	1843	PF02135	zf-TAZ	Family	1	72	72	48.1	4.1e-09	No_clan
Q92793	588	667	587	667	PF02172	KIX	Domain	2	81	81	131.7	2.8e-35	CL0589
Q92793	1192	1231	1192	1231	PF06001	RING_CBP-p300	Domain	1	40	40	81.6	1.2e-19	No_clan
Q92793	1342	1640	1342	1649	PF08214	HAT_KAT11	Domain	1	342	352	232.1	3.7e-65	CL0257
Q92793	2014	2113	2013	2114	PF09030	Creb_binding	Domain	2	110	111	114.2	1.5e-29	No_clan
Q02930	377	434	373	436	PF00170	bZIP_1	Coiled-coil	5	62	64	47.5	4.9e-09	CL0018
O00512	350	388	350	388	PF11502	BCL9	Family	1	39	39	63.5	3.8e-14	No_clan
Q8WU79	15	126	13	127	PF01412	ArfGap	Domain	3	116	117	141.1	5.4e-38	No_clan
Q09472	1068	1143	1058	1144	PF00439	Bromodomain	Domain	10	83	84	58.5	1.8e-12	No_clan
Q09472	1665	1705	1664	1705	PF00569	ZZ	Domain	2	45	45	54.6	2.3e-11	CL0006
Q09472	338	414	338	414	PF02135	zf-TAZ	Family	1	72	72	73	6.9e-17	No_clan
Q09472	1735	1806	1735	1806	PF02135	zf-TAZ	Family	1	72	72	47.9	4.6e-09	No_clan
Q09472	567	646	566	646	PF02172	KIX	Domain	2	81	81	135.9	1.5e-36	CL0589
Q09472	1156	1195	1156	1195	PF06001	RING_CBP-p300	Domain	1	40	40	81.6	1.2e-19	No_clan
Q09472	1306	1609	1306	1612	PF08214	HAT_KAT11	Domain	1	348	352	237.4	9.5e-67	CL0257
Q09472	1992	2098	1992	2098	PF09030	Creb_binding	Domain	1	111	111	121.6	7.4e-32	No_clan
Q9P2D1	986	1258	971	1258	PF00176	SNF2-rel_dom	Domain	46	318	318	225.5	2.5e-63	CL0023
Q9P2D1	883	934	882	935	PF00385	Chromo	Domain	2	53	54	50.8	3.8e-10	CL0049
Q9P2D1	801	861	800	862	PF00385	Chromo	Domain	2	53	54	45	2.5e-08	CL0049
Q9P2D1	1291	1404	1290	1404	PF00271	Helicase_C	Domain	2	111	111	60.8	4.9e-13	CL0023
Q9P2D1	2641	2684	2641	2684	PF07533	BRK	Domain	1	44	44	67.8	1.6e-15	No_clan
Q9P2D1	2563	2604	2563	2606	PF07533	BRK	Domain	1	42	44	56	7.3e-12	No_clan
O95104	510	573	510	576	PF00076	RRM_1	Domain	1	67	70	35.7	2e-05	CL0221
O95104	7	131	5	131	PF04818	CID	Repeat	3	121	121	77.5	3.4e-18	CL0020
Q9Y261	159	244	158	244	PF00250	Forkhead	Domain	2	88	88	128.8	2.2e-34	CL0123
Q9Y261	17	158	16	158	PF08430	Forkhead_N	Family	1	136	136	83.3	7.6e-20	No_clan
Q9Y261	373	446	373	446	PF09354	HNF_C	Domain	1	67	67	98.8	8.4e-25	No_clan
O00470	290	329	290	329	PF05920	Homeobox_KN	Family	1	40	40	71.6	1.2e-16	CL0123
O00470	108	192	108	192	PF16493	Meis_PKNOX_N	Family	1	86	86	153.3	5.4e-42	No_clan
Q9UPT8	420	444	420	445	PF00642	zf-CCCH	Family	1	26	27	21.2	0.69	CL0537
Q9UPT8	447	467	447	467	PF14608	zf-CCCH_2	Domain	1	18	19	17.8	12	CL0537
Q9UPT8	395	415	394	415	PF18044	zf-CCCH_4	Domain	2	22	22	37	6.7e-06	CL0537
P55317	170	255	169	255	PF00250	Forkhead	Domain	2	88	88	129.4	1.4e-34	CL0123
P55317	17	169	17	169	PF08430	Forkhead_N	Family	1	136	136	102.4	1e-25	No_clan
P55317	397	461	397	461	PF09354	HNF_C	Domain	1	67	67	102.2	7.5e-26	No_clan
Q92922	452	537	452	537	PF04433	SWIRM	Domain	1	90	90	105.3	5.4e-27	CL0123
Q92922	872	952	871	954	PF16495	SWIRM-assoc_1	Family	2	82	84	100.7	1.1e-25	No_clan
Q92922	32	445	32	445	PF16496	SWIRM-assoc_2	Family	1	412	412	642.1	1.3e-189	No_clan
Q92922	706	772	706	772	PF16498	SWIRM-assoc_3	Family	1	67	67	107	1.4e-27	No_clan
Q92922	622	664	620	665	PF00249	Myb_DNA-binding	Domain	3	45	46	46.5	1e-08	CL0123
Q15596	119	175	115	215	PF00989	PAS	Domain	6	62	113	29.8	0.0016	CL0183
Q15596	1281	1338	1281	1338	PF07469	DUF1518	Domain	1	58	58	89.5	4.5e-22	No_clan
Q15596	1071	1117	1071	1117	PF08815	Nuc_rec_co-act	Domain	1	49	49	84	1.6e-20	No_clan
Q15596	636	709	636	709	PF08832	SRC-1	Domain	1	92	92	69	1.7e-15	No_clan
Q15596	268	378	267	379	PF14598	PAS_11	Domain	2	112	113	105.6	4.8e-27	CL0183
Q15596	731	816	731	816	PF16279	DUF4927	Family	1	89	89	107.7	1.5e-27	No_clan
Q15596	463	585	463	587	PF16665	NCOA_u2	Disordered	1	117	119	129.4	2.8e-34	No_clan
O14497	1021	1104	1019	1104	PF01388	ARID	Domain	3	90	90	52.7	1.8e-10	CL0123
O14497	1976	2231	1976	2231	PF12031	BAF250_C	Repeat	1	256	256	398.5	3.6e-116	CL0020
Q8WXF1	84	148	84	148	PF00076	RRM_1	Domain	1	70	70	56.3	7.1e-12	CL0221
Q8WXF1	158	216	158	223	PF00076	RRM_1	Domain	1	59	70	52.6	1e-10	CL0221
Q8WXF1	229	280	229	280	PF08075	NOPS	Domain	1	52	52	98	8.1e-25	No_clan
Q9UJ55	1027	1194	1027	1195	PF01454	MAGE	Domain	1	211	212	70	7.6e-16	CL0123
Q86UU0	398	431	398	435	PF11502	BCL9	Family	1	34	39	55.4	1.3e-11	No_clan
Q9UMX0	39	108	39	109	PF00240	ubiquitin	Domain	1	71	72	67.2	2.7e-15	CL0072
Q9UMX0	548	583	546	583	PF00627	UBA	Domain	3	37	37	30.9	0.00062	CL0214
Q15788	29	80	26	81	PF00010	HLH	Domain	6	53	54	21.7	0.5	No_clan
Q15788	115	172	112	185	PF00989	PAS	Domain	5	62	113	30.2	0.0012	CL0183
Q15788	1149	1205	1149	1205	PF07469	DUF1518	Domain	1	58	58	58.4	2.3e-12	No_clan
Q15788	1212	1268	1212	1268	PF07469	DUF1518	Domain	1	58	58	57.8	3.6e-12	No_clan
Q15788	924	969	924	971	PF08815	Nuc_rec_co-act	Domain	1	47	49	74.7	1.3e-17	No_clan
Q15788	630	708	628	708	PF08832	SRC-1	Domain	2	92	92	77.6	3.5e-18	No_clan
Q15788	260	369	259	370	PF14598	PAS_11	Domain	2	112	113	121.4	6.1e-32	CL0183
Q15788	468	589	467	590	PF16665	NCOA_u2	Disordered	2	118	119	77.2	4.1e-18	No_clan
Q12778	162	243	160	248	PF00250	Forkhead	Domain	4	83	88	89.6	3.6e-22	CL0123
Q12778	423	504	423	504	PF16675	FOXO_KIX_bdg	Family	1	81	81	101.7	6.9e-26	No_clan
Q12778	595	633	595	635	PF16676	FOXO-TAD	Domain	1	40	42	68.2	2.1e-15	No_clan
O14770	294	333	294	333	PF05920	Homeobox_KN	Family	1	40	40	71.2	1.6e-16	CL0123
O14770	110	193	110	194	PF16493	Meis_PKNOX_N	Family	1	85	86	151.7	1.6e-41	No_clan
P61011	102	296	101	296	PF00448	SRP54	Domain	2	196	196	260.6	2.7e-74	CL0023
P61011	6	83	6	83	PF02881	SRP54_N	Domain	1	75	75	71.4	1.8e-16	No_clan
P61011	326	431	326	431	PF02978	SRP_SPB	Domain	1	101	101	107.5	1.5e-27	CL0123
Q8NFD5	1056	1140	1055	1140	PF01388	ARID	Domain	2	90	90	61.7	2.7e-13	CL0123
Q8NFD5	1927	2182	1927	2182	PF12031	BAF250_C	Repeat	1	256	256	410.1	1e-119	CL0020
Q86VE3	567	668	541	669	PF00583	Acetyltransf_1	Family	24	116	117	49.9	1.1e-09	CL0257
Q96JK9	68	125	68	125	PF09596	MamL-1	Domain	1	58	58	70.3	4.1e-16	CL0720
P09234	1	38	1	38	PF06220	zf-U1	Domain	1	38	38	79.8	3.1e-19	CL0361
Q15532	14	73	13	74	PF05030	SSXT	Family	2	61	62	99.1	2.6e-25	No_clan
Q6KC79	1794	1835	1794	1835	PF12765	Cohesin_HEAT	Repeat	1	42	42	40.3	9.2e-07	CL0020
Q6KC79	2275	2455	2275	2456	PF12830	Nipped-B_C	Repeat	1	189	190	226.5	9e-64	CL0020
Q15637	140	223	137	224	PF00013	KH_1	Domain	4	65	66	29.2	0.002	CL0007
Q15637	278	293	278	293	PF00098	zf-CCHC	Domain	2	17	18	21.2	0.74	CL0511
Q15637	18	130	18	130	PF16275	SF1-HH	Domain	1	114	114	145.6	2.4e-39	No_clan
P14678	10	81	7	82	PF01423	LSM	Domain	4	66	67	70.8	2e-16	CL0527
O14964	7	139	3	139	PF00790	VHS	Domain	6	141	141	161.4	3.9e-44	CL0009
O14964	162	220	158	221	PF01363	FYVE	Domain	8	68	69	63.6	4.7e-14	CL0390
O14964	407	501	407	501	PF12210	Hrs_helical	Domain	1	95	95	123.6	1.1e-32	No_clan
O75177	14	73	13	74	PF05030	SSXT	Family	2	61	62	109.6	1.4e-28	No_clan
P51532	757	1052	757	1052	PF00176	SNF2-rel_dom	Domain	1	318	318	259.8	8.9e-74	CL0023
P51532	1478	1549	1462	1551	PF00439	Bromodomain	Domain	10	81	84	69.7	5.7e-16	No_clan
P51532	1081	1194	1080	1194	PF00271	Helicase_C	Domain	2	111	111	70.6	4.5e-16	CL0023
P51532	462	531	461	531	PF07529	HSA	Family	2	71	71	69.8	6e-16	No_clan
P51532	611	654	611	654	PF07533	BRK	Domain	1	44	44	62.6	6.4e-14	No_clan
P51532	171	205	171	205	PF08880	QLQ	Domain	1	35	35	53.1	6.4e-11	No_clan
P51532	1322	1389	1322	1389	PF14619	SnAC	Domain	1	73	73	72.4	1.1e-16	No_clan
Q13148	106	164	106	172	PF00076	RRM_1	Domain	1	60	70	54.3	3e-11	CL0221
Q13148	193	241	193	243	PF00076	RRM_1	Domain	1	53	70	42.3	1.7e-07	CL0221
Q13148	4	76	4	77	PF18694	TDP43_N	Domain	1	73	74	112.3	2.5e-29	No_clan
Q9BZC1	154	217	154	222	PF00076	RRM_1	Domain	1	63	70	59.4	7.8e-13	CL0221
Q9BZC1	56	123	56	125	PF00076	RRM_1	Domain	1	66	70	54.6	2.4e-11	CL0221
Q9BZC1	442	472	430	473	PF00076	RRM_1	Domain	39	69	70	24.9	0.044	CL0221
Q15427	102	172	102	173	PF00076	RRM_1	Domain	1	69	70	70	3.8e-16	CL0221
Q15427	15	85	15	85	PF00076	RRM_1	Domain	1	70	70	60.2	4.2e-13	CL0221
A0A0U1RQI7	994	1018	994	1018	PF00096	zf-C2H2	Domain	1	23	23	18.6	6.1	CL0361
A0A0U1RQI7	1024	1046	1024	1046	PF00096	zf-C2H2	Domain	1	23	23	18.4	7.2	CL0361
Q96PN7	781	835	781	835	PF01448	ELM2	Family	1	53	53	35.9	3.3e-05	No_clan
Q96PN7	514	534	513	535	PF13912	zf-C2H2_6	Domain	4	24	27	23.7	0.12	CL0361
Q96PN7	1020	1035	1018	1037	PF13912	zf-C2H2_6	Domain	7	22	27	14	130	CL0361
P09012	210	272	210	275	PF00076	RRM_1	Domain	1	67	70	53.6	5.2e-11	CL0221
P09012	12	82	12	83	PF00076	RRM_1	Domain	1	69	70	43.8	5.6e-08	CL0221
Q9ULJ6	738	786	738	787	PF02891	zf-MIZ	Domain	1	49	50	77	2.3e-18	CL0229
Q9ULJ6	8	106	8	106	PF18028	Zmiz1_N	Repeat	1	99	99	162.6	7.7e-45	CL0020
Q9BWW4	81	365	81	365	PF04503	SSDP	Family	1	291	291	338.5	2.1e-97	No_clan
